# Supplementary material for: moiraine: an R package to construct reproducible pipelines for the application and comparison of multi-omics integration methods
Source: Bioinformatics. 2026 Feb 15;42(3):btag070. doi: 10.1093/bioinformatics/btag070 (PMC12960915; doi:10.1093/bioinformatics/btag070)
Supplement: btag070_Supplementary_Data [file btag070_supplementary_data.zip]

Archive with 3 entries (3 files):
- supplementary_material_figures.pdf
- supplementary_tables.xlsx
- moiraine_publication_code-main.zip
