# Supplementary material for: moiraine: an R package to construct reproducible pipelines for the application and comparison of multi-omics integration methods
Source: Bioinformatics. 2026 Feb 15;42(3):btag070. doi: 10.1093/bioinformatics/btag070 (PMC12960915; doi:10.1093/bioinformatics/btag070)
Supplement: btag070_Supplementary_Data [file btag070_supplementary_data.zip › supplementary_tables.xlsx]

## Sheet: Information
Suppl. Table
Table S1: Prefiltering
Table S2: sPLS features weight
Table S3: sO2PLS features weight
Table S4: MOFA features weight
Table S5: DIABLO features weight
Table S6: MOFA (unsupervised pref.) features weight
Table S7: sPLS samples score
Table S8: sO2PLS samples score
Table S9: MOFA samples score
Table S10: DIABLO samples score
Table S11: MOFA (unsupervised pref.) samples score

## Sheet: S1-Prefiltering
Table S1: Prefiltering
dataset	feature_id	supervised_prefiltering	unsupervised_prefiltering
snps	1_41768691	discarded	retained
snps	10-27008241-A-C-rs42918694	discarded	retained
snps	10-37505419-T-C-rs136559242	discarded	retained
snps	10-49904259-G-A-rs471723345	discarded	discarded
snps	1-109550832-G-A-rs209732846	discarded	discarded
snps	11-104555023-A-G-rs109353933	discarded	discarded
snps	12-30411980-C-T-rs110678518	discarded	discarded
snps	12-53049081-C-T-rs110303869	discarded	discarded
snps	14_25015640	discarded	discarded
snps	14_25015640_2	discarded	discarded
snps	14-23161253-T-C-rs109800133	discarded	discarded
snps	14-24977053-G-C-rs135551190	discarded	discarded
snps	14-35179194-A-C-rs110813149	discarded	retained
snps	15-25142777-G-C-rs41750964	discarded	discarded
snps	15-48738835-A-G-rs136015416	discarded	retained
snps	15-51517512-A-C-rs208219631	discarded	discarded
snps	15-79697101-C-T-rs110367374	discarded	discarded
snps	15-80991605-G-A-rs385230658	discarded	discarded
snps	15-82970542-A-T-rs210121073	discarded	discarded
snps	15-84278445-A-G-rs209665455	discarded	discarded
snps	15-84856351-C-A-rs379294971	discarded	discarded
snps	16-26811648-G-T-rs210304189	discarded	discarded
snps	16-68490341-G-A-rs211555481	discarded	retained
snps	18-65564908-G-A-rs134185260	discarded	discarded
snps	19-62902114-A-C-rs42938301	discarded	discarded
snps	19-9365923-T-C	discarded	discarded
snps	20-39832043-T-A-rs134604394	discarded	discarded
snps	20-4540987-A-G-rs41932516	discarded	retained
snps	20-5301577-A-G-rs42260670	discarded	discarded
snps	20-66569985-A-G-rs518540268	discarded	discarded
snps	20-7603761-G-A-rs137635166	discarded	discarded
snps	2-105170755-C-T-rs208660945	discarded	discarded
snps	21-25977541-C-T-rs41974686	retained	discarded
snps	22-51403583-A-C-rs210306176	retained	discarded
snps	23-30586684-C-T-rs436930013	discarded	discarded
snps	23-30995876-T-C-rs457048386	discarded	discarded
snps	23-31072088-T-C-rs518537791	discarded	discarded
snps	24-12959068-G-T-rs381471286	retained	discarded
snps	25-26767324-T-C-rs381237978	discarded	discarded
snps	25-39189044-C-G	discarded	discarded
snps	27-13998316-G-A-rs133283043	discarded	discarded
snps	29-12753838-G-A-rs42455171	discarded	discarded
snps	29-43201585-G-C-rs208709689	discarded	discarded
snps	29-44778649-T-A-rs209991667	discarded	discarded
snps	29-50372038-C-G-rs211584156	discarded	discarded
snps	3-120396225-A-T-rs378897984	discarded	discarded
snps	3-15518228-G-T-rs211633574	discarded	discarded
snps	3-15593356-A-G-rs135304639	discarded	discarded
snps	3-23511398-G-A-rs109814659	discarded	retained
snps	3-2631220-A-G-rs470200322	discarded	discarded
snps	4-117486129-G-delG	discarded	discarded
snps	5-101265339-C-G-rs210780014	discarded	discarded
snps	5-107353532-A-G-rs109224154	discarded	retained
snps	5-56285366-G-A-rs209420692	discarded	discarded
snps	6_25621188	discarded	retained
snps	6_38624174	discarded	discarded
snps	6_38668893_2	discarded	retained
snps	6-31717838-A-G-rs109740841	discarded	discarded
snps	6-38777311-T-G-rs109570900	discarded	retained
snps	6-42637118-G-A-rs134434013	discarded	discarded
snps	7-14591727-C-T-rs208317620	discarded	discarded
snps	7-25802302-G-A-rs208083203	discarded	retained
snps	7-28419601-T-C-rs377988474	discarded	discarded
snps	7-38760210-T-C-rs209363995	discarded	discarded
snps	7-4357648-A-G-rs134840131	discarded	discarded
snps	7-9065162-G-A-rs110094250	discarded	discarded
snps	7-93375151-A-G-rs134393330	discarded	retained
snps	7-98485273-T-C-rs137601357	discarded	retained
snps	7-98535683-A-G-rs210072660	discarded	retained
snps	7-98563483-C-T-rs110711318	discarded	discarded
snps	8-44897008-C-T-rs110474381	discarded	discarded
snps	8-45863781-C-T-rs42481024	discarded	discarded
snps	8-83682906-G-A-rs41615270	discarded	retained
snps	8-85224224-T-C-rs43565287	retained	retained
snps	8-91796685-T-C-rs211523073	discarded	discarded
snps	9-88265515-A-G	discarded	discarded
snps	9-90555799-C-T-rs208578012	discarded	discarded
snps	ARS_12_05_066257725	discarded	retained
snps	ARS_12_07_067622093	discarded	retained
snps	ARS_12_08_001699947	discarded	discarded
snps	ARS-BFGL-BAC-1020	discarded	discarded
snps	ARS-BFGL-BAC-10919	discarded	retained
snps	ARS-BFGL-BAC-10972	discarded	discarded
snps	ARS-BFGL-BAC-11103	discarded	discarded
snps	ARS-BFGL-BAC-11115	discarded	retained
snps	ARS-BFGL-BAC-11154	discarded	discarded
snps	ARS-BFGL-BAC-11281	discarded	discarded
snps	ARS-BFGL-BAC-11283	discarded	discarded
snps	ARS-BFGL-BAC-11724	discarded	retained
snps	ARS-BFGL-BAC-11748	discarded	retained
snps	ARS-BFGL-BAC-11750	discarded	retained
snps	ARS-BFGL-BAC-11783	discarded	retained
snps	ARS-BFGL-BAC-11801	discarded	discarded
snps	ARS-BFGL-BAC-11935	discarded	retained
snps	ARS-BFGL-BAC-11938	discarded	retained
snps	ARS-BFGL-BAC-11946	discarded	discarded
snps	ARS-BFGL-BAC-12412	discarded	retained
snps	ARS-BFGL-BAC-12434	discarded	retained
snps	ARS-BFGL-BAC-12462	discarded	retained
snps	ARS-BFGL-BAC-12761	discarded	discarded
snps	ARS-BFGL-BAC-12893	discarded	discarded
snps	ARS-BFGL-BAC-12982	discarded	retained
snps	ARS-BFGL-BAC-13028	discarded	discarded
snps	ARS-BFGL-BAC-13210	discarded	retained
snps	ARS-BFGL-BAC-13552	discarded	discarded
snps	ARS-BFGL-BAC-13568	discarded	retained
snps	ARS-BFGL-BAC-13578	discarded	retained
snps	ARS-BFGL-BAC-14174	discarded	retained
snps	ARS-BFGL-BAC-14182	discarded	discarded
snps	ARS-BFGL-BAC-14216	discarded	retained
snps	ARS-BFGL-BAC-14277	discarded	retained
snps	ARS-BFGL-BAC-14350	discarded	discarded
snps	ARS-BFGL-BAC-14359	discarded	retained
snps	ARS-BFGL-BAC-14372	discarded	retained
snps	ARS-BFGL-BAC-14460	discarded	retained
snps	ARS-BFGL-BAC-14799	discarded	discarded
snps	ARS-BFGL-BAC-14843	discarded	retained
snps	ARS-BFGL-BAC-14856	discarded	discarded
snps	ARS-BFGL-BAC-15016	discarded	retained
snps	ARS-BFGL-BAC-15026	discarded	discarded
snps	ARS-BFGL-BAC-15043	discarded	discarded
snps	ARS-BFGL-BAC-15157	discarded	discarded
snps	ARS-BFGL-BAC-15164	discarded	discarded
snps	ARS-BFGL-BAC-15436	discarded	retained
snps	ARS-BFGL-BAC-15492	discarded	retained
snps	ARS-BFGL-BAC-15578	discarded	discarded
snps	ARS-BFGL-BAC-15613	discarded	retained
snps	ARS-BFGL-BAC-15637	discarded	discarded
snps	ARS-BFGL-BAC-15659	discarded	discarded
snps	ARS-BFGL-BAC-15732	discarded	retained
snps	ARS-BFGL-BAC-15735	discarded	discarded
snps	ARS-BFGL-BAC-16136	discarded	discarded
snps	ARS-BFGL-BAC-16138	discarded	discarded
snps	ARS-BFGL-BAC-16144	discarded	discarded
snps	ARS-BFGL-BAC-16283	discarded	discarded
snps	ARS-BFGL-BAC-16298	discarded	discarded
snps	ARS-BFGL-BAC-16717	discarded	discarded
snps	ARS-BFGL-BAC-16723	discarded	retained
snps	ARS-BFGL-BAC-16973	retained	retained
snps	ARS-BFGL-BAC-17008	discarded	retained
snps	ARS-BFGL-BAC-17010	discarded	discarded
snps	ARS-BFGL-BAC-17146	discarded	discarded
snps	ARS-BFGL-BAC-18240	discarded	retained
snps	ARS-BFGL-BAC-18907	discarded	discarded
snps	ARS-BFGL-BAC-19403	retained	discarded
snps	ARS-BFGL-BAC-19439	discarded	discarded
snps	ARS-BFGL-BAC-19454_dup	discarded	discarded
snps	ARS-BFGL-BAC-20014	discarded	retained
snps	ARS-BFGL-BAC-20057	discarded	discarded
snps	ARS-BFGL-BAC-2036	discarded	discarded
snps	ARS-BFGL-BAC-20572	discarded	discarded
snps	ARS-BFGL-BAC-20634	discarded	discarded
snps	ARS-BFGL-BAC-20881	discarded	discarded
snps	ARS-BFGL-BAC-21165	discarded	discarded
snps	ARS-BFGL-BAC-21432	discarded	discarded
snps	ARS-BFGL-BAC-2191	discarded	retained
snps	ARS-BFGL-BAC-2256	discarded	retained
snps	ARS-BFGL-BAC-2271	discarded	discarded
snps	ARS-BFGL-BAC-23075	discarded	retained
snps	ARS-BFGL-BAC-2323	discarded	discarded
snps	ARS-BFGL-BAC-2333	discarded	discarded
snps	ARS-BFGL-BAC-23417	discarded	retained
snps	ARS-BFGL-BAC-2345	discarded	retained
snps	ARS-BFGL-BAC-23725	discarded	discarded
snps	ARS-BFGL-BAC-24005	discarded	retained
snps	ARS-BFGL-BAC-2446	discarded	discarded
snps	ARS-BFGL-BAC-2450	retained	retained
snps	ARS-BFGL-BAC-2524	discarded	discarded
snps	ARS-BFGL-BAC-2599	discarded	discarded
snps	ARS-BFGL-BAC-2600	retained	retained
snps	ARS-BFGL-BAC-27060	discarded	retained
snps	ARS-BFGL-BAC-27243	discarded	discarded
snps	ARS-BFGL-BAC-27287	discarded	retained
snps	ARS-BFGL-BAC-27308	discarded	discarded
snps	ARS-BFGL-BAC-27364_dup	discarded	discarded
snps	ARS-BFGL-BAC-27368	discarded	retained
snps	ARS-BFGL-BAC-27764	discarded	retained
snps	ARS-BFGL-BAC-27911	retained	retained
snps	ARS-BFGL-BAC-27941	discarded	discarded
snps	ARS-BFGL-BAC-27946	discarded	discarded
snps	ARS-BFGL-BAC-28016	discarded	retained
snps	ARS-BFGL-BAC-28436	discarded	discarded
snps	ARS-BFGL-BAC-28607	discarded	discarded
snps	ARS-BFGL-BAC-28656	discarded	retained
snps	ARS-BFGL-BAC-28969	discarded	retained
snps	ARS-BFGL-BAC-29174	discarded	discarded
snps	ARS-BFGL-BAC-29190	discarded	discarded
snps	ARS-BFGL-BAC-29200	discarded	retained
snps	ARS-BFGL-BAC-29205	discarded	discarded
snps	ARS-BFGL-BAC-2924	discarded	retained
snps	ARS-BFGL-BAC-29266	discarded	retained
snps	ARS-BFGL-BAC-29477	discarded	discarded
snps	ARS-BFGL-BAC-29836	discarded	retained
snps	ARS-BFGL-BAC-30337	discarded	retained
snps	ARS-BFGL-BAC-30373	discarded	discarded
snps	ARS-BFGL-BAC-30741	discarded	retained
snps	ARS-BFGL-BAC-31482	discarded	discarded
snps	ARS-BFGL-BAC-31572	discarded	discarded
snps	ARS-BFGL-BAC-32334	discarded	discarded
snps	ARS-BFGL-BAC-32355	discarded	retained
snps	ARS-BFGL-BAC-32391	discarded	discarded
snps	ARS-BFGL-BAC-32402	discarded	retained
snps	ARS-BFGL-BAC-32502	discarded	retained
snps	ARS-BFGL-BAC-33134	discarded	retained
snps	ARS-BFGL-BAC-33346	discarded	discarded
snps	ARS-BFGL-BAC-33387	discarded	discarded
snps	ARS-BFGL-BAC-33583	discarded	retained
snps	ARS-BFGL-BAC-33662	discarded	retained
snps	ARS-BFGL-BAC-33749	discarded	retained
snps	ARS-BFGL-BAC-34194	discarded	discarded
snps	ARS-BFGL-BAC-34208	discarded	discarded
snps	ARS-BFGL-BAC-34293	discarded	discarded
snps	ARS-BFGL-BAC-34362	discarded	retained
snps	ARS-BFGL-BAC-34543	discarded	discarded
snps	ARS-BFGL-BAC-34557	discarded	retained
snps	ARS-BFGL-BAC-34700	discarded	discarded
snps	ARS-BFGL-BAC-34783	discarded	discarded
snps	ARS-BFGL-BAC-35148	discarded	discarded
snps	ARS-BFGL-BAC-35190	discarded	retained
snps	ARS-BFGL-BAC-35318	discarded	retained
snps	ARS-BFGL-BAC-35396	discarded	discarded
snps	ARS-BFGL-BAC-35399	discarded	retained
snps	ARS-BFGL-BAC-35584	discarded	discarded
snps	ARS-BFGL-BAC-35737	discarded	discarded
snps	ARS-BFGL-BAC-35839	discarded	discarded
snps	ARS-BFGL-BAC-35925	retained	retained
snps	ARS-BFGL-BAC-35963	discarded	retained
snps	ARS-BFGL-BAC-35973	discarded	discarded
snps	ARS-BFGL-BAC-3605	retained	retained
snps	ARS-BFGL-BAC-36240	retained	discarded
snps	ARS-BFGL-BAC-36285	discarded	retained
snps	ARS-BFGL-BAC-36856	discarded	discarded
snps	ARS-BFGL-BAC-36910	discarded	retained
snps	ARS-BFGL-BAC-36969	discarded	retained
snps	ARS-BFGL-BAC-36979	discarded	retained
snps	ARS-BFGL-BAC-37060	discarded	discarded
snps	ARS-BFGL-BAC-37937	discarded	discarded
snps	ARS-BFGL-BAC-38364	discarded	retained
snps	ARS-BFGL-BAC-40619	discarded	retained
snps	ARS-BFGL-BAC-41574	discarded	discarded
snps	ARS-BFGL-BAC-42642	discarded	discarded
snps	ARS-BFGL-BAC-42858	discarded	discarded
snps	ARS-BFGL-BAC-43250	discarded	retained
snps	ARS-BFGL-BAC-4400	discarded	discarded
snps	ARS-BFGL-BAC-44125	discarded	retained
snps	ARS-BFGL-BAC-44134	discarded	discarded
snps	ARS-BFGL-BAC-44145	retained	discarded
snps	ARS-BFGL-BAC-44189	discarded	retained
snps	ARS-BFGL-BAC-44697	discarded	discarded
snps	ARS-BFGL-BAC-44770	discarded	retained
snps	ARS-BFGL-BAC-45402	discarded	retained
snps	ARS-BFGL-BAC-47077	discarded	discarded
snps	ARS-BFGL-BAC-47330	discarded	retained
snps	ARS-BFGL-BAC-47350	discarded	retained
snps	ARS-BFGL-BAC-4867	discarded	retained
snps	ARS-BFGL-BAC-5834	discarded	retained
snps	ARS-BFGL-BAC-5846	discarded	discarded
snps	ARS-BFGL-BAC-5865	discarded	retained
snps	ARS-BFGL-BAC-6030	discarded	discarded
snps	ARS-BFGL-BAC-6489	discarded	retained
snps	ARS-BFGL-BAC-6606	discarded	retained
snps	ARS-BFGL-BAC-6642	discarded	discarded
snps	ARS-BFGL-BAC-6684	discarded	retained
snps	ARS-BFGL-BAC-685	discarded	retained
snps	ARS-BFGL-BAC-7181	discarded	discarded
snps	ARS-BFGL-BAC-7198	discarded	retained
snps	ARS-BFGL-BAC-7227	discarded	retained
snps	ARS-BFGL-BAC-7460	discarded	retained
snps	ARS-BFGL-BAC-785	discarded	discarded
snps	ARS-BFGL-BAC-830	discarded	retained
snps	ARS-BFGL-BAC-898	discarded	retained
snps	ARS-BFGL-NGS-100055	discarded	discarded
snps	ARS-BFGL-NGS-100077	discarded	retained
snps	ARS-BFGL-NGS-100098	discarded	discarded
snps	ARS-BFGL-NGS-10010	discarded	retained
snps	ARS-BFGL-NGS-100132	discarded	discarded
snps	ARS-BFGL-NGS-100141	discarded	discarded
snps	ARS-BFGL-NGS-100175	discarded	retained
snps	ARS-BFGL-NGS-100178	discarded	retained
snps	ARS-BFGL-NGS-100198	discarded	discarded
snps	ARS-BFGL-NGS-100214	discarded	retained
snps	ARS-BFGL-NGS-10025	discarded	retained
snps	ARS-BFGL-NGS-10028	discarded	retained
snps	ARS-BFGL-NGS-100294	discarded	retained
snps	ARS-BFGL-NGS-100305	discarded	discarded
snps	ARS-BFGL-NGS-100320	discarded	discarded
snps	ARS-BFGL-NGS-100335	discarded	retained
snps	ARS-BFGL-NGS-100339	discarded	discarded
snps	ARS-BFGL-NGS-100341	discarded	discarded
snps	ARS-BFGL-NGS-100356	discarded	retained
snps	ARS-BFGL-NGS-100360	discarded	discarded
snps	ARS-BFGL-NGS-100393	discarded	discarded
snps	ARS-BFGL-NGS-100394	discarded	discarded
snps	ARS-BFGL-NGS-100405	discarded	discarded
snps	ARS-BFGL-NGS-100423	discarded	discarded
snps	ARS-BFGL-NGS-100425	discarded	retained
snps	ARS-BFGL-NGS-100433	discarded	retained
snps	ARS-BFGL-NGS-100454	discarded	retained
snps	ARS-BFGL-NGS-100464	discarded	discarded
snps	ARS-BFGL-NGS-10048	discarded	discarded
snps	ARS-BFGL-NGS-100490	discarded	retained
snps	ARS-BFGL-NGS-100502	discarded	discarded
snps	ARS-BFGL-NGS-100508	discarded	discarded
snps	ARS-BFGL-NGS-100510	discarded	discarded
snps	ARS-BFGL-NGS-100532	discarded	retained
snps	ARS-BFGL-NGS-100534	discarded	retained
snps	ARS-BFGL-NGS-100559	discarded	discarded
snps	ARS-BFGL-NGS-10056	discarded	discarded
snps	ARS-BFGL-NGS-100561	discarded	discarded
snps	ARS-BFGL-NGS-100576	discarded	discarded
snps	ARS-BFGL-NGS-100601	discarded	discarded
snps	ARS-BFGL-NGS-100614	discarded	retained
snps	ARS-BFGL-NGS-100651	discarded	discarded
snps	ARS-BFGL-NGS-100674	discarded	retained
snps	ARS-BFGL-NGS-100699	discarded	retained
snps	ARS-BFGL-NGS-100734	discarded	retained
snps	ARS-BFGL-NGS-100802	discarded	discarded
snps	ARS-BFGL-NGS-100805	discarded	discarded
snps	ARS-BFGL-NGS-100820	discarded	retained
snps	ARS-BFGL-NGS-100840	discarded	retained
snps	ARS-BFGL-NGS-100841	discarded	discarded
snps	ARS-BFGL-NGS-100844	discarded	discarded
snps	ARS-BFGL-NGS-100909	discarded	retained
snps	ARS-BFGL-NGS-100925	discarded	retained
snps	ARS-BFGL-NGS-100948	discarded	retained
snps	ARS-BFGL-NGS-100984	discarded	discarded
snps	ARS-BFGL-NGS-100995	discarded	retained
snps	ARS-BFGL-NGS-101028	discarded	retained
snps	ARS-BFGL-NGS-101031	discarded	discarded
snps	ARS-BFGL-NGS-101069	discarded	retained
snps	ARS-BFGL-NGS-101070	discarded	retained
snps	ARS-BFGL-NGS-10108	discarded	discarded
snps	ARS-BFGL-NGS-101098	discarded	retained
snps	ARS-BFGL-NGS-101101	discarded	discarded
snps	ARS-BFGL-NGS-101113	discarded	retained
snps	ARS-BFGL-NGS-101144	discarded	discarded
snps	ARS-BFGL-NGS-101151	discarded	discarded
snps	ARS-BFGL-NGS-101156	discarded	discarded
snps	ARS-BFGL-NGS-101175	discarded	discarded
snps	ARS-BFGL-NGS-101228	discarded	retained
snps	ARS-BFGL-NGS-101241	discarded	discarded
snps	ARS-BFGL-NGS-101248	discarded	discarded
snps	ARS-BFGL-NGS-101258	discarded	discarded
snps	ARS-BFGL-NGS-10126	discarded	discarded
snps	ARS-BFGL-NGS-101320	discarded	discarded
snps	ARS-BFGL-NGS-101333	discarded	retained
snps	ARS-BFGL-NGS-10134	discarded	retained
snps	ARS-BFGL-NGS-101343	discarded	retained
snps	ARS-BFGL-NGS-101393	discarded	retained
snps	ARS-BFGL-NGS-101402	discarded	discarded
snps	ARS-BFGL-NGS-101405	discarded	retained
snps	ARS-BFGL-NGS-101416	discarded	discarded
snps	ARS-BFGL-NGS-101433	discarded	discarded
snps	ARS-BFGL-NGS-101461	discarded	retained
snps	ARS-BFGL-NGS-101539	discarded	retained
snps	ARS-BFGL-NGS-101603	discarded	discarded
snps	ARS-BFGL-NGS-101609	discarded	discarded
snps	ARS-BFGL-NGS-101648	discarded	retained
snps	ARS-BFGL-NGS-101650	discarded	retained
snps	ARS-BFGL-NGS-101653	discarded	discarded
snps	ARS-BFGL-NGS-101671	discarded	discarded
snps	ARS-BFGL-NGS-101684	retained	discarded
snps	ARS-BFGL-NGS-101712	discarded	retained
snps	ARS-BFGL-NGS-101725	discarded	discarded
snps	ARS-BFGL-NGS-101742	discarded	retained
snps	ARS-BFGL-NGS-101768	discarded	retained
snps	ARS-BFGL-NGS-101844	discarded	discarded
snps	ARS-BFGL-NGS-101872	discarded	discarded
snps	ARS-BFGL-NGS-101882	discarded	discarded
snps	ARS-BFGL-NGS-10191	discarded	discarded
snps	ARS-BFGL-NGS-101938	discarded	discarded
snps	ARS-BFGL-NGS-10194	discarded	retained
snps	ARS-BFGL-NGS-101940	discarded	retained
snps	ARS-BFGL-NGS-10196	discarded	discarded
snps	ARS-BFGL-NGS-101993	discarded	discarded
snps	ARS-BFGL-NGS-102015	discarded	discarded
snps	ARS-BFGL-NGS-102031	discarded	retained
snps	ARS-BFGL-NGS-102058	discarded	retained
snps	ARS-BFGL-NGS-102074	discarded	retained
snps	ARS-BFGL-NGS-102088	discarded	discarded
snps	ARS-BFGL-NGS-102129	discarded	discarded
snps	ARS-BFGL-NGS-102139	discarded	discarded
snps	ARS-BFGL-NGS-102169_dup	discarded	retained
snps	ARS-BFGL-NGS-102196	discarded	retained
snps	ARS-BFGL-NGS-102229	discarded	discarded
snps	ARS-BFGL-NGS-102255	discarded	discarded
snps	ARS-BFGL-NGS-102269	discarded	retained
snps	ARS-BFGL-NGS-102272	discarded	discarded
snps	ARS-BFGL-NGS-102293	discarded	discarded
snps	ARS-BFGL-NGS-10231	discarded	discarded
snps	ARS-BFGL-NGS-102312	discarded	retained
snps	ARS-BFGL-NGS-102316	discarded	discarded
snps	ARS-BFGL-NGS-102336	discarded	retained
snps	ARS-BFGL-NGS-102345	discarded	retained
snps	ARS-BFGL-NGS-102351	discarded	discarded
snps	ARS-BFGL-NGS-102355	discarded	discarded
snps	ARS-BFGL-NGS-102389	discarded	discarded
snps	ARS-BFGL-NGS-10239	discarded	retained
snps	ARS-BFGL-NGS-102407	discarded	retained
snps	ARS-BFGL-NGS-102412	discarded	retained
snps	ARS-BFGL-NGS-102428	discarded	retained
snps	ARS-BFGL-NGS-102461	discarded	retained
snps	ARS-BFGL-NGS-102490	discarded	retained
snps	ARS-BFGL-NGS-102492	discarded	retained
snps	ARS-BFGL-NGS-102511	discarded	discarded
snps	ARS-BFGL-NGS-102518	discarded	retained
snps	ARS-BFGL-NGS-102536	discarded	retained
snps	ARS-BFGL-NGS-102567	discarded	discarded
snps	ARS-BFGL-NGS-102603	discarded	retained
snps	ARS-BFGL-NGS-102609	discarded	discarded
snps	ARS-BFGL-NGS-102613	discarded	retained
snps	ARS-BFGL-NGS-102633	discarded	retained
snps	ARS-BFGL-NGS-102643	discarded	discarded
snps	ARS-BFGL-NGS-102695	discarded	retained
snps	ARS-BFGL-NGS-102699	discarded	discarded
snps	ARS-BFGL-NGS-102705	discarded	discarded
snps	ARS-BFGL-NGS-102741	discarded	retained
snps	ARS-BFGL-NGS-102750	discarded	retained
snps	ARS-BFGL-NGS-102782	discarded	discarded
snps	ARS-BFGL-NGS-102787	discarded	retained
snps	ARS-BFGL-NGS-102789	discarded	retained
snps	ARS-BFGL-NGS-102796	discarded	discarded
snps	ARS-BFGL-NGS-102850	discarded	discarded
snps	ARS-BFGL-NGS-102881	discarded	retained
snps	ARS-BFGL-NGS-102882	discarded	discarded
snps	ARS-BFGL-NGS-102932	discarded	discarded
snps	ARS-BFGL-NGS-102970	discarded	retained
snps	ARS-BFGL-NGS-10304	discarded	retained
snps	ARS-BFGL-NGS-103055	discarded	retained
snps	ARS-BFGL-NGS-103075	discarded	discarded
snps	ARS-BFGL-NGS-103078	discarded	retained
snps	ARS-BFGL-NGS-103093	discarded	retained
snps	ARS-BFGL-NGS-103131	discarded	retained
snps	ARS-BFGL-NGS-103142	discarded	retained
snps	ARS-BFGL-NGS-103143	discarded	discarded
snps	ARS-BFGL-NGS-103155	discarded	retained
snps	ARS-BFGL-NGS-103160	discarded	discarded
snps	ARS-BFGL-NGS-103164	discarded	retained
snps	ARS-BFGL-NGS-103169	discarded	discarded
snps	ARS-BFGL-NGS-103223	retained	discarded
snps	ARS-BFGL-NGS-103226	discarded	retained
snps	ARS-BFGL-NGS-103264	discarded	discarded
snps	ARS-BFGL-NGS-103323	discarded	discarded
snps	ARS-BFGL-NGS-103324	discarded	discarded
snps	ARS-BFGL-NGS-10333	discarded	retained
snps	ARS-BFGL-NGS-10334	discarded	retained
snps	ARS-BFGL-NGS-103342	discarded	retained
snps	ARS-BFGL-NGS-103348	discarded	discarded
snps	ARS-BFGL-NGS-103353	discarded	retained
snps	ARS-BFGL-NGS-103363	discarded	discarded
snps	ARS-BFGL-NGS-103502	retained	discarded
snps	ARS-BFGL-NGS-103507	discarded	discarded
snps	ARS-BFGL-NGS-103508	discarded	discarded
snps	ARS-BFGL-NGS-103516	discarded	discarded
snps	ARS-BFGL-NGS-103518	discarded	discarded
snps	ARS-BFGL-NGS-103531	discarded	retained
snps	ARS-BFGL-NGS-103546	discarded	discarded
snps	ARS-BFGL-NGS-103597	retained	discarded
snps	ARS-BFGL-NGS-103621	retained	retained
snps	ARS-BFGL-NGS-103649	discarded	retained
snps	ARS-BFGL-NGS-103650	discarded	discarded
snps	ARS-BFGL-NGS-103658	discarded	retained
snps	ARS-BFGL-NGS-103673	discarded	retained
snps	ARS-BFGL-NGS-103675	discarded	discarded
snps	ARS-BFGL-NGS-103694	discarded	discarded
snps	ARS-BFGL-NGS-103736	discarded	discarded
snps	ARS-BFGL-NGS-103761	discarded	retained
snps	ARS-BFGL-NGS-103784	discarded	retained
snps	ARS-BFGL-NGS-103794	discarded	discarded
snps	ARS-BFGL-NGS-103803	discarded	retained
snps	ARS-BFGL-NGS-103807	discarded	discarded
snps	ARS-BFGL-NGS-103819	discarded	discarded
snps	ARS-BFGL-NGS-103845	discarded	retained
snps	ARS-BFGL-NGS-10386	discarded	discarded
snps	ARS-BFGL-NGS-103867	discarded	discarded
snps	ARS-BFGL-NGS-103873	discarded	discarded
snps	ARS-BFGL-NGS-103874	discarded	retained
snps	ARS-BFGL-NGS-103888	discarded	retained
snps	ARS-BFGL-NGS-103934	discarded	discarded
snps	ARS-BFGL-NGS-103950	discarded	discarded
snps	ARS-BFGL-NGS-103955	discarded	retained
snps	ARS-BFGL-NGS-103975	discarded	discarded
snps	ARS-BFGL-NGS-103998	discarded	retained
snps	ARS-BFGL-NGS-1040	retained	discarded
snps	ARS-BFGL-NGS-104003	discarded	retained
snps	ARS-BFGL-NGS-104047	discarded	discarded
snps	ARS-BFGL-NGS-104054	discarded	discarded
snps	ARS-BFGL-NGS-104055	discarded	discarded
snps	ARS-BFGL-NGS-104060	discarded	retained
snps	ARS-BFGL-NGS-104089	discarded	discarded
snps	ARS-BFGL-NGS-104096	discarded	discarded
snps	ARS-BFGL-NGS-104101	discarded	retained
snps	ARS-BFGL-NGS-104108	discarded	discarded
snps	ARS-BFGL-NGS-104129	discarded	retained
snps	ARS-BFGL-NGS-104192	discarded	retained
snps	ARS-BFGL-NGS-104193	discarded	discarded
snps	ARS-BFGL-NGS-104203	discarded	discarded
snps	ARS-BFGL-NGS-104209	discarded	retained
snps	ARS-BFGL-NGS-104210	discarded	retained
snps	ARS-BFGL-NGS-104239	discarded	discarded
snps	ARS-BFGL-NGS-104256	discarded	retained
snps	ARS-BFGL-NGS-104262	discarded	retained
snps	ARS-BFGL-NGS-104268	discarded	discarded
snps	ARS-BFGL-NGS-104300	discarded	retained
snps	ARS-BFGL-NGS-10432	discarded	discarded
snps	ARS-BFGL-NGS-104375	discarded	retained
snps	ARS-BFGL-NGS-104394	discarded	retained
snps	ARS-BFGL-NGS-104416	discarded	discarded
snps	ARS-BFGL-NGS-104424	discarded	discarded
snps	ARS-BFGL-NGS-104447	discarded	discarded
snps	ARS-BFGL-NGS-104462	discarded	discarded
snps	ARS-BFGL-NGS-104492	discarded	retained
snps	ARS-BFGL-NGS-104522	discarded	discarded
snps	ARS-BFGL-NGS-104548	discarded	discarded
snps	ARS-BFGL-NGS-104549	discarded	discarded
snps	ARS-BFGL-NGS-104582	discarded	discarded
snps	ARS-BFGL-NGS-104601	discarded	retained
snps	ARS-BFGL-NGS-104603	discarded	discarded
snps	ARS-BFGL-NGS-104616	discarded	discarded
snps	ARS-BFGL-NGS-104619	discarded	retained
snps	ARS-BFGL-NGS-104620	discarded	discarded
snps	ARS-BFGL-NGS-104657	discarded	discarded
snps	ARS-BFGL-NGS-104658	retained	retained
snps	ARS-BFGL-NGS-10466	discarded	discarded
snps	ARS-BFGL-NGS-104670	retained	discarded
snps	ARS-BFGL-NGS-104691	discarded	retained
snps	ARS-BFGL-NGS-104712	discarded	discarded
snps	ARS-BFGL-NGS-104728	discarded	discarded
snps	ARS-BFGL-NGS-104755	discarded	discarded
snps	ARS-BFGL-NGS-104766	discarded	discarded
snps	ARS-BFGL-NGS-104771	discarded	discarded
snps	ARS-BFGL-NGS-104779	discarded	discarded
snps	ARS-BFGL-NGS-104806	discarded	discarded
snps	ARS-BFGL-NGS-104811	discarded	discarded
snps	ARS-BFGL-NGS-104812	discarded	discarded
snps	ARS-BFGL-NGS-104839	discarded	discarded
snps	ARS-BFGL-NGS-10484	discarded	discarded
snps	ARS-BFGL-NGS-104873	discarded	discarded
snps	ARS-BFGL-NGS-104919	discarded	discarded
snps	ARS-BFGL-NGS-104924	discarded	retained
snps	ARS-BFGL-NGS-10493	discarded	discarded
snps	ARS-BFGL-NGS-104930	discarded	discarded
snps	ARS-BFGL-NGS-104936	discarded	discarded
snps	ARS-BFGL-NGS-104947	discarded	retained
snps	ARS-BFGL-NGS-104967	discarded	retained
snps	ARS-BFGL-NGS-10498	discarded	discarded
snps	ARS-BFGL-NGS-10499	discarded	discarded
snps	ARS-BFGL-NGS-10500	discarded	discarded
snps	ARS-BFGL-NGS-105011	discarded	retained
snps	ARS-BFGL-NGS-105027	discarded	discarded
snps	ARS-BFGL-NGS-105160	discarded	retained
snps	ARS-BFGL-NGS-105170	retained	discarded
snps	ARS-BFGL-NGS-105197	discarded	retained
snps	ARS-BFGL-NGS-105204	discarded	retained
snps	ARS-BFGL-NGS-105208	discarded	retained
snps	ARS-BFGL-NGS-10525	discarded	retained
snps	ARS-BFGL-NGS-105257	discarded	retained
snps	ARS-BFGL-NGS-105269	discarded	retained
snps	ARS-BFGL-NGS-105280	discarded	retained
snps	ARS-BFGL-NGS-10529	discarded	retained
snps	ARS-BFGL-NGS-105313	discarded	retained
snps	ARS-BFGL-NGS-105316	discarded	retained
snps	ARS-BFGL-NGS-10533	discarded	retained
snps	ARS-BFGL-NGS-105353	discarded	retained
snps	ARS-BFGL-NGS-105389	discarded	discarded
snps	ARS-BFGL-NGS-105406	discarded	discarded
snps	ARS-BFGL-NGS-105436	discarded	retained
snps	ARS-BFGL-NGS-105438	discarded	retained
snps	ARS-BFGL-NGS-105469	discarded	discarded
snps	ARS-BFGL-NGS-105488	discarded	discarded
snps	ARS-BFGL-NGS-10549	discarded	discarded
snps	ARS-BFGL-NGS-105507	discarded	retained
snps	ARS-BFGL-NGS-105515	retained	discarded
snps	ARS-BFGL-NGS-105531	discarded	discarded
snps	ARS-BFGL-NGS-105547	retained	discarded
snps	ARS-BFGL-NGS-105585	discarded	discarded
snps	ARS-BFGL-NGS-105586	discarded	retained
snps	ARS-BFGL-NGS-105650	discarded	discarded
snps	ARS-BFGL-NGS-105651	discarded	discarded
snps	ARS-BFGL-NGS-105685	discarded	retained
snps	ARS-BFGL-NGS-105703	discarded	retained
snps	ARS-BFGL-NGS-105712	discarded	retained
snps	ARS-BFGL-NGS-105719	discarded	discarded
snps	ARS-BFGL-NGS-105730	discarded	discarded
snps	ARS-BFGL-NGS-105735	discarded	retained
snps	ARS-BFGL-NGS-105778	discarded	discarded
snps	ARS-BFGL-NGS-105816	discarded	discarded
snps	ARS-BFGL-NGS-105853	discarded	discarded
snps	ARS-BFGL-NGS-105879	discarded	discarded
snps	ARS-BFGL-NGS-105889	discarded	retained
snps	ARS-BFGL-NGS-105904	discarded	discarded
snps	ARS-BFGL-NGS-10594	discarded	discarded
snps	ARS-BFGL-NGS-105981	discarded	retained
snps	ARS-BFGL-NGS-105988	discarded	retained
snps	ARS-BFGL-NGS-105992	discarded	retained
snps	ARS-BFGL-NGS-105993	discarded	discarded
snps	ARS-BFGL-NGS-106009	retained	discarded
snps	ARS-BFGL-NGS-106011	discarded	discarded
snps	ARS-BFGL-NGS-106057	discarded	retained
snps	ARS-BFGL-NGS-106069	discarded	discarded
snps	ARS-BFGL-NGS-106080	discarded	retained
snps	ARS-BFGL-NGS-106093	discarded	retained
snps	ARS-BFGL-NGS-10616	discarded	discarded
snps	ARS-BFGL-NGS-106173	discarded	retained
snps	ARS-BFGL-NGS-106192	discarded	discarded
snps	ARS-BFGL-NGS-106200	discarded	discarded
snps	ARS-BFGL-NGS-106227	discarded	discarded
snps	ARS-BFGL-NGS-106241	discarded	retained
snps	ARS-BFGL-NGS-106287	discarded	discarded
snps	ARS-BFGL-NGS-106296	discarded	discarded
snps	ARS-BFGL-NGS-106314	discarded	discarded
snps	ARS-BFGL-NGS-106374	discarded	discarded
snps	ARS-BFGL-NGS-10638	discarded	discarded
snps	ARS-BFGL-NGS-106406	discarded	discarded
snps	ARS-BFGL-NGS-106432	discarded	discarded
snps	ARS-BFGL-NGS-106450	discarded	retained
snps	ARS-BFGL-NGS-106454	discarded	discarded
snps	ARS-BFGL-NGS-106460	discarded	discarded
snps	ARS-BFGL-NGS-10647	discarded	discarded
snps	ARS-BFGL-NGS-106502	discarded	discarded
snps	ARS-BFGL-NGS-106508	discarded	discarded
snps	ARS-BFGL-NGS-106520	discarded	retained
snps	ARS-BFGL-NGS-106535	discarded	retained
snps	ARS-BFGL-NGS-106604	discarded	retained
snps	ARS-BFGL-NGS-106615	discarded	retained
snps	ARS-BFGL-NGS-106675	discarded	retained
snps	ARS-BFGL-NGS-106716	discarded	retained
snps	ARS-BFGL-NGS-106770	discarded	retained
snps	ARS-BFGL-NGS-106794	discarded	retained
snps	ARS-BFGL-NGS-106807	discarded	discarded
snps	ARS-BFGL-NGS-106815	discarded	retained
snps	ARS-BFGL-NGS-106905	discarded	retained
snps	ARS-BFGL-NGS-106934	discarded	retained
snps	ARS-BFGL-NGS-106936	discarded	discarded
snps	ARS-BFGL-NGS-106946	discarded	retained
snps	ARS-BFGL-NGS-106959	discarded	discarded
snps	ARS-BFGL-NGS-10696	discarded	discarded
snps	ARS-BFGL-NGS-107015	discarded	retained
snps	ARS-BFGL-NGS-107020	discarded	discarded
snps	ARS-BFGL-NGS-107028	discarded	discarded
snps	ARS-BFGL-NGS-10704	discarded	retained
snps	ARS-BFGL-NGS-107083	discarded	discarded
snps	ARS-BFGL-NGS-107130	discarded	discarded
snps	ARS-BFGL-NGS-107139	discarded	discarded
snps	ARS-BFGL-NGS-107175	discarded	discarded
snps	ARS-BFGL-NGS-107234	discarded	discarded
snps	ARS-BFGL-NGS-107278	discarded	discarded
snps	ARS-BFGL-NGS-107284	discarded	retained
snps	ARS-BFGL-NGS-107312	discarded	retained
snps	ARS-BFGL-NGS-107321	discarded	discarded
snps	ARS-BFGL-NGS-107391	discarded	discarded
snps	ARS-BFGL-NGS-107437	discarded	retained
snps	ARS-BFGL-NGS-107440	discarded	retained
snps	ARS-BFGL-NGS-107446	discarded	discarded
snps	ARS-BFGL-NGS-10750	discarded	discarded
snps	ARS-BFGL-NGS-107515	discarded	retained
snps	ARS-BFGL-NGS-107516	discarded	retained
snps	ARS-BFGL-NGS-107525	discarded	discarded
snps	ARS-BFGL-NGS-107534	discarded	retained
snps	ARS-BFGL-NGS-107554	discarded	retained
snps	ARS-BFGL-NGS-107555	discarded	discarded
snps	ARS-BFGL-NGS-107560	discarded	discarded
snps	ARS-BFGL-NGS-107585	discarded	retained
snps	ARS-BFGL-NGS-107608	discarded	retained
snps	ARS-BFGL-NGS-107646	discarded	discarded
snps	ARS-BFGL-NGS-107651	discarded	discarded
snps	ARS-BFGL-NGS-107695	discarded	discarded
snps	ARS-BFGL-NGS-1077	discarded	discarded
snps	ARS-BFGL-NGS-107739	retained	discarded
snps	ARS-BFGL-NGS-107747	discarded	discarded
snps	ARS-BFGL-NGS-107776	discarded	discarded
snps	ARS-BFGL-NGS-107787	discarded	discarded
snps	ARS-BFGL-NGS-107795	discarded	discarded
snps	ARS-BFGL-NGS-107797	discarded	retained
snps	ARS-BFGL-NGS-107827	discarded	retained
snps	ARS-BFGL-NGS-107865	discarded	discarded
snps	ARS-BFGL-NGS-107899	discarded	retained
snps	ARS-BFGL-NGS-107921	discarded	discarded
snps	ARS-BFGL-NGS-107963	discarded	retained
snps	ARS-BFGL-NGS-107989	discarded	discarded
snps	ARS-BFGL-NGS-108019	discarded	discarded
snps	ARS-BFGL-NGS-108025	discarded	discarded
snps	ARS-BFGL-NGS-108054	discarded	discarded
snps	ARS-BFGL-NGS-108063	discarded	discarded
snps	ARS-BFGL-NGS-108089	discarded	discarded
snps	ARS-BFGL-NGS-108099	discarded	discarded
snps	ARS-BFGL-NGS-108127	discarded	discarded
snps	ARS-BFGL-NGS-108131	discarded	retained
snps	ARS-BFGL-NGS-108150	retained	retained
snps	ARS-BFGL-NGS-10823	discarded	discarded
snps	ARS-BFGL-NGS-108289	discarded	retained
snps	ARS-BFGL-NGS-108298	discarded	discarded
snps	ARS-BFGL-NGS-108416	discarded	discarded
snps	ARS-BFGL-NGS-108422	discarded	retained
snps	ARS-BFGL-NGS-108426	discarded	retained
snps	ARS-BFGL-NGS-108440	discarded	retained
snps	ARS-BFGL-NGS-108486	discarded	discarded
snps	ARS-BFGL-NGS-10850	discarded	discarded
snps	ARS-BFGL-NGS-108504	discarded	discarded
snps	ARS-BFGL-NGS-108506	discarded	discarded
snps	ARS-BFGL-NGS-108526	discarded	discarded
snps	ARS-BFGL-NGS-108557	discarded	discarded
snps	ARS-BFGL-NGS-108568	discarded	retained
snps	ARS-BFGL-NGS-108579	discarded	retained
snps	ARS-BFGL-NGS-108583	discarded	retained
snps	ARS-BFGL-NGS-108642	discarded	retained
snps	ARS-BFGL-NGS-108649	discarded	retained
snps	ARS-BFGL-NGS-108650	discarded	discarded
snps	ARS-BFGL-NGS-108666	discarded	retained
snps	ARS-BFGL-NGS-108684	discarded	discarded
snps	ARS-BFGL-NGS-1087	discarded	discarded
snps	ARS-BFGL-NGS-108735	discarded	discarded
snps	ARS-BFGL-NGS-108743	discarded	retained
snps	ARS-BFGL-NGS-108758	discarded	retained
snps	ARS-BFGL-NGS-108759	discarded	discarded
snps	ARS-BFGL-NGS-108764	discarded	discarded
snps	ARS-BFGL-NGS-10880	discarded	discarded
snps	ARS-BFGL-NGS-108803	discarded	discarded
snps	ARS-BFGL-NGS-10885	discarded	discarded
snps	ARS-BFGL-NGS-108861	discarded	retained
snps	ARS-BFGL-NGS-108876	discarded	discarded
snps	ARS-BFGL-NGS-108902	discarded	discarded
snps	ARS-BFGL-NGS-108920	discarded	discarded
snps	ARS-BFGL-NGS-109001	discarded	retained
snps	ARS-BFGL-NGS-109055	discarded	retained
snps	ARS-BFGL-NGS-109112	discarded	retained
snps	ARS-BFGL-NGS-109114	discarded	discarded
snps	ARS-BFGL-NGS-109135	discarded	discarded
snps	ARS-BFGL-NGS-109178	discarded	discarded
snps	ARS-BFGL-NGS-109184	discarded	retained
snps	ARS-BFGL-NGS-109198	discarded	discarded
snps	ARS-BFGL-NGS-1092	retained	discarded
snps	ARS-BFGL-NGS-109204	discarded	retained
snps	ARS-BFGL-NGS-109228	discarded	discarded
snps	ARS-BFGL-NGS-109285	discarded	discarded
snps	ARS-BFGL-NGS-109295	discarded	discarded
snps	ARS-BFGL-NGS-109317	discarded	retained
snps	ARS-BFGL-NGS-109336	discarded	discarded
snps	ARS-BFGL-NGS-109380	discarded	discarded
snps	ARS-BFGL-NGS-109381	discarded	discarded
snps	ARS-BFGL-NGS-109452	discarded	retained
snps	ARS-BFGL-NGS-109457	discarded	discarded
snps	ARS-BFGL-NGS-109469	retained	discarded
snps	ARS-BFGL-NGS-10953	discarded	retained
snps	ARS-BFGL-NGS-10954	discarded	retained
snps	ARS-BFGL-NGS-109598	retained	discarded
snps	ARS-BFGL-NGS-109601	discarded	discarded
snps	ARS-BFGL-NGS-109613	discarded	discarded
snps	ARS-BFGL-NGS-109646	discarded	retained
snps	ARS-BFGL-NGS-109648	discarded	discarded
snps	ARS-BFGL-NGS-109668	discarded	retained
snps	ARS-BFGL-NGS-109685	discarded	retained
snps	ARS-BFGL-NGS-109696	discarded	retained
snps	ARS-BFGL-NGS-109701	discarded	retained
snps	ARS-BFGL-NGS-109711	discarded	retained
snps	ARS-BFGL-NGS-109736	discarded	discarded
snps	ARS-BFGL-NGS-109737	discarded	discarded
snps	ARS-BFGL-NGS-109756	discarded	retained
snps	ARS-BFGL-NGS-109801	discarded	retained
snps	ARS-BFGL-NGS-109809	discarded	retained
snps	ARS-BFGL-NGS-109813	discarded	retained
snps	ARS-BFGL-NGS-109819	discarded	retained
snps	ARS-BFGL-NGS-109830	discarded	retained
snps	ARS-BFGL-NGS-109844	discarded	retained
snps	ARS-BFGL-NGS-109845	discarded	discarded
snps	ARS-BFGL-NGS-109849	discarded	discarded
snps	ARS-BFGL-NGS-109851	discarded	discarded
snps	ARS-BFGL-NGS-109870	discarded	retained
snps	ARS-BFGL-NGS-109871	discarded	retained
snps	ARS-BFGL-NGS-109901	discarded	discarded
snps	ARS-BFGL-NGS-10992	discarded	discarded
snps	ARS-BFGL-NGS-109920	retained	retained
snps	ARS-BFGL-NGS-109934	discarded	discarded
snps	ARS-BFGL-NGS-109956	discarded	retained
snps	ARS-BFGL-NGS-109962	discarded	retained
snps	ARS-BFGL-NGS-109967	discarded	retained
snps	ARS-BFGL-NGS-109968	discarded	discarded
snps	ARS-BFGL-NGS-109974	discarded	discarded
snps	ARS-BFGL-NGS-109982	discarded	discarded
snps	ARS-BFGL-NGS-109985	discarded	discarded
snps	ARS-BFGL-NGS-109990	discarded	retained
snps	ARS-BFGL-NGS-110047	retained	discarded
snps	ARS-BFGL-NGS-110053	discarded	discarded
snps	ARS-BFGL-NGS-110072	discarded	retained
snps	ARS-BFGL-NGS-110079	discarded	discarded
snps	ARS-BFGL-NGS-110083	discarded	retained
snps	ARS-BFGL-NGS-110090	discarded	discarded
snps	ARS-BFGL-NGS-110110	discarded	retained
snps	ARS-BFGL-NGS-110115	discarded	retained
snps	ARS-BFGL-NGS-110120	discarded	retained
snps	ARS-BFGL-NGS-110126	discarded	retained
snps	ARS-BFGL-NGS-110175	discarded	discarded
snps	ARS-BFGL-NGS-110193	discarded	discarded
snps	ARS-BFGL-NGS-110209	discarded	retained
snps	ARS-BFGL-NGS-110226	discarded	discarded
snps	ARS-BFGL-NGS-110234	discarded	retained
snps	ARS-BFGL-NGS-110249	discarded	discarded
snps	ARS-BFGL-NGS-110264	discarded	retained
snps	ARS-BFGL-NGS-110286	discarded	discarded
snps	ARS-BFGL-NGS-110287	discarded	retained
snps	ARS-BFGL-NGS-110315	discarded	retained
snps	ARS-BFGL-NGS-110321	discarded	retained
snps	ARS-BFGL-NGS-110323	discarded	retained
snps	ARS-BFGL-NGS-110329	discarded	discarded
snps	ARS-BFGL-NGS-110363	discarded	discarded
snps	ARS-BFGL-NGS-110364	retained	retained
snps	ARS-BFGL-NGS-110372	discarded	discarded
snps	ARS-BFGL-NGS-110385	discarded	retained
snps	ARS-BFGL-NGS-110387	discarded	retained
snps	ARS-BFGL-NGS-110393	discarded	discarded
snps	ARS-BFGL-NGS-110394	discarded	discarded
snps	ARS-BFGL-NGS-110407	discarded	retained
snps	ARS-BFGL-NGS-110409	discarded	retained
snps	ARS-BFGL-NGS-110412	discarded	retained
snps	ARS-BFGL-NGS-110420	discarded	retained
snps	ARS-BFGL-NGS-110430	discarded	retained
snps	ARS-BFGL-NGS-110438	discarded	retained
snps	ARS-BFGL-NGS-110452	discarded	retained
snps	ARS-BFGL-NGS-110471	discarded	discarded
snps	ARS-BFGL-NGS-110475	discarded	discarded
snps	ARS-BFGL-NGS-110492	discarded	discarded
snps	ARS-BFGL-NGS-110497	discarded	retained
snps	ARS-BFGL-NGS-110509	discarded	retained
snps	ARS-BFGL-NGS-110517	discarded	retained
snps	ARS-BFGL-NGS-110521	discarded	retained
snps	ARS-BFGL-NGS-110614	discarded	retained
snps	ARS-BFGL-NGS-110624	discarded	discarded
snps	ARS-BFGL-NGS-110635	discarded	discarded
snps	ARS-BFGL-NGS-11064	discarded	retained
snps	ARS-BFGL-NGS-11065	discarded	retained
snps	ARS-BFGL-NGS-110667	discarded	discarded
snps	ARS-BFGL-NGS-110670	retained	discarded
snps	ARS-BFGL-NGS-110681	discarded	discarded
snps	ARS-BFGL-NGS-1107	discarded	retained
snps	ARS-BFGL-NGS-110708	retained	discarded
snps	ARS-BFGL-NGS-110709	discarded	discarded
snps	ARS-BFGL-NGS-110719	discarded	discarded
snps	ARS-BFGL-NGS-110722	discarded	retained
snps	ARS-BFGL-NGS-110727	discarded	discarded
snps	ARS-BFGL-NGS-110754	discarded	retained
snps	ARS-BFGL-NGS-11076	discarded	retained
snps	ARS-BFGL-NGS-110760	discarded	retained
snps	ARS-BFGL-NGS-110773	discarded	retained
snps	ARS-BFGL-NGS-110784	discarded	retained
snps	ARS-BFGL-NGS-110788	discarded	discarded
snps	ARS-BFGL-NGS-110816	retained	retained
snps	ARS-BFGL-NGS-110823	discarded	retained
snps	ARS-BFGL-NGS-110858	discarded	retained
snps	ARS-BFGL-NGS-110902	discarded	retained
snps	ARS-BFGL-NGS-110930	discarded	retained
snps	ARS-BFGL-NGS-110949	discarded	retained
snps	ARS-BFGL-NGS-110975	discarded	retained
snps	ARS-BFGL-NGS-110977	discarded	retained
snps	ARS-BFGL-NGS-110993	discarded	retained
snps	ARS-BFGL-NGS-11100	discarded	retained
snps	ARS-BFGL-NGS-111011	discarded	discarded
snps	ARS-BFGL-NGS-111015	discarded	retained
snps	ARS-BFGL-NGS-111019	discarded	retained
snps	ARS-BFGL-NGS-111020	discarded	discarded
snps	ARS-BFGL-NGS-111041	discarded	retained
snps	ARS-BFGL-NGS-111049	discarded	discarded
snps	ARS-BFGL-NGS-11105	discarded	discarded
snps	ARS-BFGL-NGS-111053_dup	discarded	retained
snps	ARS-BFGL-NGS-111061	discarded	retained
snps	ARS-BFGL-NGS-111076	discarded	retained
snps	ARS-BFGL-NGS-111093	discarded	discarded
snps	ARS-BFGL-NGS-11112	discarded	retained
snps	ARS-BFGL-NGS-111125	discarded	discarded
snps	ARS-BFGL-NGS-111146	discarded	discarded
snps	ARS-BFGL-NGS-111155	discarded	retained
snps	ARS-BFGL-NGS-111161	discarded	retained
snps	ARS-BFGL-NGS-111163	discarded	retained
snps	ARS-BFGL-NGS-111166	discarded	retained
snps	ARS-BFGL-NGS-111168	discarded	discarded
snps	ARS-BFGL-NGS-111192	discarded	retained
snps	ARS-BFGL-NGS-111199	discarded	retained
snps	ARS-BFGL-NGS-111201	discarded	discarded
snps	ARS-BFGL-NGS-111216	discarded	retained
snps	ARS-BFGL-NGS-111221	discarded	discarded
snps	ARS-BFGL-NGS-111228	discarded	discarded
snps	ARS-BFGL-NGS-111253	discarded	retained
snps	ARS-BFGL-NGS-111271	retained	discarded
snps	ARS-BFGL-NGS-111296	discarded	discarded
snps	ARS-BFGL-NGS-111298	discarded	discarded
snps	ARS-BFGL-NGS-1113	discarded	retained
snps	ARS-BFGL-NGS-111308	discarded	discarded
snps	ARS-BFGL-NGS-111313	discarded	discarded
snps	ARS-BFGL-NGS-111325	discarded	discarded
snps	ARS-BFGL-NGS-111363	discarded	retained
snps	ARS-BFGL-NGS-11138	discarded	discarded
snps	ARS-BFGL-NGS-111398	retained	retained
snps	ARS-BFGL-NGS-111401	discarded	retained
snps	ARS-BFGL-NGS-111407	discarded	retained
snps	ARS-BFGL-NGS-111415	discarded	retained
snps	ARS-BFGL-NGS-111429	discarded	retained
snps	ARS-BFGL-NGS-111448	discarded	discarded
snps	ARS-BFGL-NGS-111453	discarded	retained
snps	ARS-BFGL-NGS-111456	discarded	discarded
snps	ARS-BFGL-NGS-111469	discarded	retained
snps	ARS-BFGL-NGS-111470	discarded	discarded
snps	ARS-BFGL-NGS-111492	discarded	retained
snps	ARS-BFGL-NGS-111505	discarded	discarded
snps	ARS-BFGL-NGS-111514	discarded	discarded
snps	ARS-BFGL-NGS-111530	discarded	retained
snps	ARS-BFGL-NGS-111549	retained	retained
snps	ARS-BFGL-NGS-111561	discarded	discarded
snps	ARS-BFGL-NGS-111563	discarded	retained
snps	ARS-BFGL-NGS-111567	discarded	discarded
snps	ARS-BFGL-NGS-111577	discarded	retained
snps	ARS-BFGL-NGS-111587	discarded	retained
snps	ARS-BFGL-NGS-111600	discarded	retained
snps	ARS-BFGL-NGS-111605	discarded	discarded
snps	ARS-BFGL-NGS-111614	discarded	discarded
snps	ARS-BFGL-NGS-111636	discarded	retained
snps	ARS-BFGL-NGS-111681	retained	retained
snps	ARS-BFGL-NGS-111709	discarded	retained
snps	ARS-BFGL-NGS-111712	discarded	retained
snps	ARS-BFGL-NGS-111714	discarded	discarded
snps	ARS-BFGL-NGS-111715	discarded	discarded
snps	ARS-BFGL-NGS-111730	discarded	discarded
snps	ARS-BFGL-NGS-111735	discarded	retained
snps	ARS-BFGL-NGS-111753	discarded	retained
snps	ARS-BFGL-NGS-111754	discarded	discarded
snps	ARS-BFGL-NGS-111769	discarded	discarded
snps	ARS-BFGL-NGS-111789	discarded	retained
snps	ARS-BFGL-NGS-11180	discarded	retained
snps	ARS-BFGL-NGS-111823	retained	retained
snps	ARS-BFGL-NGS-111847	discarded	discarded
snps	ARS-BFGL-NGS-111848	retained	discarded
snps	ARS-BFGL-NGS-111849	discarded	discarded
snps	ARS-BFGL-NGS-111865	discarded	discarded
snps	ARS-BFGL-NGS-111868	discarded	discarded
snps	ARS-BFGL-NGS-111922	discarded	retained
snps	ARS-BFGL-NGS-11194	discarded	discarded
snps	ARS-BFGL-NGS-111955	discarded	retained
snps	ARS-BFGL-NGS-111957	discarded	retained
snps	ARS-BFGL-NGS-111981	discarded	retained
snps	ARS-BFGL-NGS-112000	discarded	retained
snps	ARS-BFGL-NGS-112002	discarded	discarded
snps	ARS-BFGL-NGS-112003	discarded	discarded
snps	ARS-BFGL-NGS-112016	discarded	retained
snps	ARS-BFGL-NGS-112021	discarded	retained
snps	ARS-BFGL-NGS-112031	discarded	discarded
snps	ARS-BFGL-NGS-112035	discarded	retained
snps	ARS-BFGL-NGS-112048	discarded	discarded
snps	ARS-BFGL-NGS-112056	discarded	retained
snps	ARS-BFGL-NGS-112060	discarded	retained
snps	ARS-BFGL-NGS-112064	discarded	discarded
snps	ARS-BFGL-NGS-112072	discarded	discarded
snps	ARS-BFGL-NGS-112073	discarded	discarded
snps	ARS-BFGL-NGS-112081	discarded	discarded
snps	ARS-BFGL-NGS-112094	discarded	retained
snps	ARS-BFGL-NGS-112106	discarded	discarded
snps	ARS-BFGL-NGS-112110	discarded	retained
snps	ARS-BFGL-NGS-112115	discarded	discarded
snps	ARS-BFGL-NGS-112133	discarded	retained
snps	ARS-BFGL-NGS-112135	discarded	retained
snps	ARS-BFGL-NGS-112142	discarded	discarded
snps	ARS-BFGL-NGS-112148	discarded	discarded
snps	ARS-BFGL-NGS-112150	discarded	discarded
snps	ARS-BFGL-NGS-112173	discarded	retained
snps	ARS-BFGL-NGS-112175	discarded	retained
snps	ARS-BFGL-NGS-112191	discarded	discarded
snps	ARS-BFGL-NGS-112209	discarded	discarded
snps	ARS-BFGL-NGS-112234	discarded	discarded
snps	ARS-BFGL-NGS-112242	discarded	discarded
snps	ARS-BFGL-NGS-112251	discarded	retained
snps	ARS-BFGL-NGS-112271	discarded	retained
snps	ARS-BFGL-NGS-112272	discarded	discarded
snps	ARS-BFGL-NGS-112284	discarded	retained
snps	ARS-BFGL-NGS-112325_dup	discarded	retained
snps	ARS-BFGL-NGS-112332	discarded	retained
snps	ARS-BFGL-NGS-112336	discarded	discarded
snps	ARS-BFGL-NGS-112356	discarded	retained
snps	ARS-BFGL-NGS-112357	discarded	discarded
snps	ARS-BFGL-NGS-112360	discarded	retained
snps	ARS-BFGL-NGS-112376	discarded	discarded
snps	ARS-BFGL-NGS-112382	discarded	discarded
snps	ARS-BFGL-NGS-112434	discarded	retained
snps	ARS-BFGL-NGS-112451	discarded	discarded
snps	ARS-BFGL-NGS-112457	discarded	retained
snps	ARS-BFGL-NGS-112469	discarded	discarded
snps	ARS-BFGL-NGS-11247	discarded	discarded
snps	ARS-BFGL-NGS-112470	discarded	retained
snps	ARS-BFGL-NGS-112482	discarded	retained
snps	ARS-BFGL-NGS-112496	discarded	discarded
snps	ARS-BFGL-NGS-112500	discarded	retained
snps	ARS-BFGL-NGS-112522	discarded	retained
snps	ARS-BFGL-NGS-112524	discarded	discarded
snps	ARS-BFGL-NGS-112542	discarded	discarded
snps	ARS-BFGL-NGS-112554	discarded	retained
snps	ARS-BFGL-NGS-112589	discarded	discarded
snps	ARS-BFGL-NGS-112608	discarded	retained
snps	ARS-BFGL-NGS-112610	discarded	discarded
snps	ARS-BFGL-NGS-112615	discarded	discarded
snps	ARS-BFGL-NGS-112617	discarded	retained
snps	ARS-BFGL-NGS-112624	discarded	discarded
snps	ARS-BFGL-NGS-112641	discarded	discarded
snps	ARS-BFGL-NGS-112652	discarded	retained
snps	ARS-BFGL-NGS-112658	discarded	discarded
snps	ARS-BFGL-NGS-112672	discarded	retained
snps	ARS-BFGL-NGS-112682	discarded	discarded
snps	ARS-BFGL-NGS-112727	discarded	retained
snps	ARS-BFGL-NGS-112729	discarded	retained
snps	ARS-BFGL-NGS-112730	discarded	retained
snps	ARS-BFGL-NGS-112731	discarded	discarded
snps	ARS-BFGL-NGS-112732	discarded	discarded
snps	ARS-BFGL-NGS-112734	discarded	discarded
snps	ARS-BFGL-NGS-112742	discarded	retained
snps	ARS-BFGL-NGS-112743	discarded	discarded
snps	ARS-BFGL-NGS-112748	discarded	retained
snps	ARS-BFGL-NGS-112752	discarded	discarded
snps	ARS-BFGL-NGS-112757	discarded	discarded
snps	ARS-BFGL-NGS-112767	discarded	discarded
snps	ARS-BFGL-NGS-112778	discarded	retained
snps	ARS-BFGL-NGS-112786	discarded	retained
snps	ARS-BFGL-NGS-112795	discarded	retained
snps	ARS-BFGL-NGS-112806	discarded	retained
snps	ARS-BFGL-NGS-112843	discarded	discarded
snps	ARS-BFGL-NGS-112864	discarded	retained
snps	ARS-BFGL-NGS-112867	discarded	discarded
snps	ARS-BFGL-NGS-112870	discarded	retained
snps	ARS-BFGL-NGS-112884	discarded	retained
snps	ARS-BFGL-NGS-112885	discarded	discarded
snps	ARS-BFGL-NGS-112889	discarded	retained
snps	ARS-BFGL-NGS-112904	discarded	retained
snps	ARS-BFGL-NGS-112916	discarded	discarded
snps	ARS-BFGL-NGS-112919	discarded	discarded
snps	ARS-BFGL-NGS-112933	discarded	discarded
snps	ARS-BFGL-NGS-112937	discarded	retained
snps	ARS-BFGL-NGS-112942	discarded	discarded
snps	ARS-BFGL-NGS-112971	discarded	discarded
snps	ARS-BFGL-NGS-112978	discarded	retained
snps	ARS-BFGL-NGS-112994	discarded	retained
snps	ARS-BFGL-NGS-113013	discarded	retained
snps	ARS-BFGL-NGS-113023	discarded	retained
snps	ARS-BFGL-NGS-113053	discarded	retained
snps	ARS-BFGL-NGS-113058	discarded	discarded
snps	ARS-BFGL-NGS-11306	discarded	retained
snps	ARS-BFGL-NGS-113071	discarded	retained
snps	ARS-BFGL-NGS-113087	discarded	discarded
snps	ARS-BFGL-NGS-113093	discarded	retained
snps	ARS-BFGL-NGS-113098	discarded	retained
snps	ARS-BFGL-NGS-113106	discarded	discarded
snps	ARS-BFGL-NGS-113144	discarded	discarded
snps	ARS-BFGL-NGS-113158	discarded	retained
snps	ARS-BFGL-NGS-113160	discarded	discarded
snps	ARS-BFGL-NGS-113164	discarded	retained
snps	ARS-BFGL-NGS-113181	discarded	discarded
snps	ARS-BFGL-NGS-11319	discarded	retained
snps	ARS-BFGL-NGS-113196	discarded	retained
snps	ARS-BFGL-NGS-113198	discarded	discarded
snps	ARS-BFGL-NGS-113225	discarded	discarded
snps	ARS-BFGL-NGS-113226	discarded	discarded
snps	ARS-BFGL-NGS-113232	discarded	retained
snps	ARS-BFGL-NGS-113268	discarded	retained
snps	ARS-BFGL-NGS-113275	discarded	retained
snps	ARS-BFGL-NGS-113280	discarded	retained
snps	ARS-BFGL-NGS-113302	discarded	retained
snps	ARS-BFGL-NGS-113308	discarded	retained
snps	ARS-BFGL-NGS-113310	discarded	discarded
snps	ARS-BFGL-NGS-113311	discarded	discarded
snps	ARS-BFGL-NGS-11332	discarded	discarded
snps	ARS-BFGL-NGS-113356	discarded	discarded
snps	ARS-BFGL-NGS-113366	discarded	retained
snps	ARS-BFGL-NGS-113387	discarded	discarded
snps	ARS-BFGL-NGS-113413	discarded	retained
snps	ARS-BFGL-NGS-113427	discarded	discarded
snps	ARS-BFGL-NGS-11343	discarded	retained
snps	ARS-BFGL-NGS-113433	discarded	discarded
snps	ARS-BFGL-NGS-113445	discarded	discarded
snps	ARS-BFGL-NGS-113446	discarded	retained
snps	ARS-BFGL-NGS-113453	discarded	discarded
snps	ARS-BFGL-NGS-113472	discarded	discarded
snps	ARS-BFGL-NGS-113478	discarded	retained
snps	ARS-BFGL-NGS-113484	discarded	retained
snps	ARS-BFGL-NGS-113487	discarded	discarded
snps	ARS-BFGL-NGS-113495	discarded	discarded
snps	ARS-BFGL-NGS-113524	discarded	retained
snps	ARS-BFGL-NGS-113551	discarded	retained
snps	ARS-BFGL-NGS-113556	discarded	retained
snps	ARS-BFGL-NGS-113560	discarded	discarded
snps	ARS-BFGL-NGS-113566	discarded	retained
snps	ARS-BFGL-NGS-113568	discarded	retained
snps	ARS-BFGL-NGS-113593	discarded	discarded
snps	ARS-BFGL-NGS-113634	discarded	discarded
snps	ARS-BFGL-NGS-113635	discarded	retained
snps	ARS-BFGL-NGS-113652	discarded	retained
snps	ARS-BFGL-NGS-113655	discarded	discarded
snps	ARS-BFGL-NGS-113666	discarded	retained
snps	ARS-BFGL-NGS-11368	discarded	retained
snps	ARS-BFGL-NGS-113714	discarded	retained
snps	ARS-BFGL-NGS-113725	discarded	retained
snps	ARS-BFGL-NGS-113753	discarded	discarded
snps	ARS-BFGL-NGS-113774	discarded	discarded
snps	ARS-BFGL-NGS-113793	discarded	retained
snps	ARS-BFGL-NGS-113795	discarded	discarded
snps	ARS-BFGL-NGS-113797	discarded	discarded
snps	ARS-BFGL-NGS-113805	discarded	retained
snps	ARS-BFGL-NGS-113808	discarded	retained
snps	ARS-BFGL-NGS-113821	discarded	retained
snps	ARS-BFGL-NGS-113823	discarded	discarded
snps	ARS-BFGL-NGS-113825	discarded	retained
snps	ARS-BFGL-NGS-113828	discarded	discarded
snps	ARS-BFGL-NGS-11383	discarded	discarded
snps	ARS-BFGL-NGS-113861	discarded	discarded
snps	ARS-BFGL-NGS-113867	discarded	retained
snps	ARS-BFGL-NGS-113876	discarded	discarded
snps	ARS-BFGL-NGS-113879	retained	discarded
snps	ARS-BFGL-NGS-113888	discarded	discarded
snps	ARS-BFGL-NGS-113889	discarded	retained
snps	ARS-BFGL-NGS-11389	discarded	retained
snps	ARS-BFGL-NGS-113904	discarded	retained
snps	ARS-BFGL-NGS-113922	discarded	discarded
snps	ARS-BFGL-NGS-113937	discarded	retained
snps	ARS-BFGL-NGS-113941	discarded	retained
snps	ARS-BFGL-NGS-113982	discarded	retained
snps	ARS-BFGL-NGS-113995	discarded	retained
snps	ARS-BFGL-NGS-114001	discarded	discarded
snps	ARS-BFGL-NGS-114017	discarded	discarded
snps	ARS-BFGL-NGS-114022	discarded	discarded
snps	ARS-BFGL-NGS-114023	discarded	discarded
snps	ARS-BFGL-NGS-114028	discarded	retained
snps	ARS-BFGL-NGS-114049	discarded	retained
snps	ARS-BFGL-NGS-114054	discarded	retained
snps	ARS-BFGL-NGS-114078	discarded	discarded
snps	ARS-BFGL-NGS-114094	discarded	discarded
snps	ARS-BFGL-NGS-114096	discarded	retained
snps	ARS-BFGL-NGS-114110	discarded	discarded
snps	ARS-BFGL-NGS-114135	discarded	discarded
snps	ARS-BFGL-NGS-114136	discarded	discarded
snps	ARS-BFGL-NGS-11414	discarded	discarded
snps	ARS-BFGL-NGS-114141	discarded	retained
snps	ARS-BFGL-NGS-114146	discarded	retained
snps	ARS-BFGL-NGS-114148	discarded	retained
snps	ARS-BFGL-NGS-114150	discarded	discarded
snps	ARS-BFGL-NGS-114168	discarded	discarded
snps	ARS-BFGL-NGS-114178	discarded	discarded
snps	ARS-BFGL-NGS-114179	discarded	retained
snps	ARS-BFGL-NGS-114185	discarded	retained
snps	ARS-BFGL-NGS-114191	discarded	discarded
snps	ARS-BFGL-NGS-114198	discarded	discarded
snps	ARS-BFGL-NGS-114201	discarded	retained
snps	ARS-BFGL-NGS-114203	discarded	retained
snps	ARS-BFGL-NGS-114215	discarded	retained
snps	ARS-BFGL-NGS-114228	discarded	retained
snps	ARS-BFGL-NGS-114267	discarded	discarded
snps	ARS-BFGL-NGS-114290	discarded	discarded
snps	ARS-BFGL-NGS-114315	discarded	retained
snps	ARS-BFGL-NGS-114340	discarded	discarded
snps	ARS-BFGL-NGS-11435	discarded	discarded
snps	ARS-BFGL-NGS-114359	discarded	discarded
snps	ARS-BFGL-NGS-114385	discarded	retained
snps	ARS-BFGL-NGS-114404	retained	retained
snps	ARS-BFGL-NGS-114414	discarded	discarded
snps	ARS-BFGL-NGS-114438	discarded	retained
snps	ARS-BFGL-NGS-114447	discarded	retained
snps	ARS-BFGL-NGS-114474	discarded	discarded
snps	ARS-BFGL-NGS-114487	discarded	retained
snps	ARS-BFGL-NGS-114490	discarded	discarded
snps	ARS-BFGL-NGS-114523	discarded	retained
snps	ARS-BFGL-NGS-114524	discarded	discarded
snps	ARS-BFGL-NGS-114536	discarded	retained
snps	ARS-BFGL-NGS-114558	discarded	retained
snps	ARS-BFGL-NGS-114594	discarded	retained
snps	ARS-BFGL-NGS-114595	discarded	discarded
snps	ARS-BFGL-NGS-114667	discarded	discarded
snps	ARS-BFGL-NGS-114694	discarded	retained
snps	ARS-BFGL-NGS-114713	discarded	retained
snps	ARS-BFGL-NGS-114751	discarded	discarded
snps	ARS-BFGL-NGS-114759	discarded	retained
snps	ARS-BFGL-NGS-114762	discarded	discarded
snps	ARS-BFGL-NGS-114789	discarded	retained
snps	ARS-BFGL-NGS-114795	discarded	discarded
snps	ARS-BFGL-NGS-114808	discarded	discarded
snps	ARS-BFGL-NGS-114852	discarded	retained
snps	ARS-BFGL-NGS-114855	discarded	discarded
snps	ARS-BFGL-NGS-114859	discarded	discarded
snps	ARS-BFGL-NGS-114885	discarded	retained
snps	ARS-BFGL-NGS-114895	discarded	retained
snps	ARS-BFGL-NGS-114898	discarded	retained
snps	ARS-BFGL-NGS-114928	discarded	discarded
snps	ARS-BFGL-NGS-114937	discarded	retained
snps	ARS-BFGL-NGS-114938	discarded	retained
snps	ARS-BFGL-NGS-114953	discarded	retained
snps	ARS-BFGL-NGS-114957	discarded	retained
snps	ARS-BFGL-NGS-114959	discarded	discarded
snps	ARS-BFGL-NGS-114962	retained	discarded
snps	ARS-BFGL-NGS-114979	discarded	retained
snps	ARS-BFGL-NGS-114984	discarded	discarded
snps	ARS-BFGL-NGS-114987	discarded	discarded
snps	ARS-BFGL-NGS-11499	discarded	retained
snps	ARS-BFGL-NGS-114995	retained	discarded
snps	ARS-BFGL-NGS-115008	discarded	retained
snps	ARS-BFGL-NGS-115067	discarded	discarded
snps	ARS-BFGL-NGS-115093	discarded	discarded
snps	ARS-BFGL-NGS-115121	discarded	discarded
snps	ARS-BFGL-NGS-115122	discarded	retained
snps	ARS-BFGL-NGS-115153	discarded	retained
snps	ARS-BFGL-NGS-115156	discarded	discarded
snps	ARS-BFGL-NGS-115157	discarded	discarded
snps	ARS-BFGL-NGS-1152	discarded	retained
snps	ARS-BFGL-NGS-115201	discarded	discarded
snps	ARS-BFGL-NGS-115233	discarded	retained
snps	ARS-BFGL-NGS-115238	discarded	discarded
snps	ARS-BFGL-NGS-115246	discarded	discarded
snps	ARS-BFGL-NGS-115282	discarded	retained
snps	ARS-BFGL-NGS-115303	discarded	retained
snps	ARS-BFGL-NGS-115333	discarded	retained
snps	ARS-BFGL-NGS-115345	discarded	discarded
snps	ARS-BFGL-NGS-115348	discarded	retained
snps	ARS-BFGL-NGS-115372	discarded	discarded
snps	ARS-BFGL-NGS-115374	discarded	retained
snps	ARS-BFGL-NGS-115386	discarded	retained
snps	ARS-BFGL-NGS-115388	discarded	discarded
snps	ARS-BFGL-NGS-115390	discarded	discarded
snps	ARS-BFGL-NGS-115400	discarded	discarded
snps	ARS-BFGL-NGS-115431	retained	retained
snps	ARS-BFGL-NGS-115446	discarded	retained
snps	ARS-BFGL-NGS-115472	discarded	discarded
snps	ARS-BFGL-NGS-115482	discarded	discarded
snps	ARS-BFGL-NGS-115486	discarded	retained
snps	ARS-BFGL-NGS-115487	discarded	retained
snps	ARS-BFGL-NGS-115492	discarded	retained
snps	ARS-BFGL-NGS-115509	discarded	retained
snps	ARS-BFGL-NGS-115545	discarded	discarded
snps	ARS-BFGL-NGS-115549	discarded	retained
snps	ARS-BFGL-NGS-115565	discarded	retained
snps	ARS-BFGL-NGS-115606	discarded	discarded
snps	ARS-BFGL-NGS-115608	discarded	discarded
snps	ARS-BFGL-NGS-115610	discarded	retained
snps	ARS-BFGL-NGS-115614	discarded	discarded
snps	ARS-BFGL-NGS-115623	discarded	retained
snps	ARS-BFGL-NGS-115656	discarded	discarded
snps	ARS-BFGL-NGS-115659	discarded	retained
snps	ARS-BFGL-NGS-115676	discarded	discarded
snps	ARS-BFGL-NGS-115712	discarded	retained
snps	ARS-BFGL-NGS-115756	retained	retained
snps	ARS-BFGL-NGS-115776	discarded	discarded
snps	ARS-BFGL-NGS-115782	discarded	discarded
snps	ARS-BFGL-NGS-115785	discarded	retained
snps	ARS-BFGL-NGS-115788	discarded	discarded
snps	ARS-BFGL-NGS-115797	discarded	retained
snps	ARS-BFGL-NGS-115807	discarded	retained
snps	ARS-BFGL-NGS-115816	discarded	discarded
snps	ARS-BFGL-NGS-11582	discarded	discarded
snps	ARS-BFGL-NGS-115827	discarded	retained
snps	ARS-BFGL-NGS-115837	discarded	retained
snps	ARS-BFGL-NGS-115856	discarded	discarded
snps	ARS-BFGL-NGS-11586	discarded	retained
snps	ARS-BFGL-NGS-115892	discarded	retained
snps	ARS-BFGL-NGS-115906	discarded	retained
snps	ARS-BFGL-NGS-115911	discarded	retained
snps	ARS-BFGL-NGS-115968	discarded	discarded
snps	ARS-BFGL-NGS-115971	discarded	retained
snps	ARS-BFGL-NGS-115980	discarded	discarded
snps	ARS-BFGL-NGS-115988	discarded	retained
snps	ARS-BFGL-NGS-116031	discarded	discarded
snps	ARS-BFGL-NGS-11605	discarded	discarded
snps	ARS-BFGL-NGS-116058	discarded	discarded
snps	ARS-BFGL-NGS-116063	discarded	retained
snps	ARS-BFGL-NGS-116070	discarded	retained
snps	ARS-BFGL-NGS-116079	discarded	discarded
snps	ARS-BFGL-NGS-1161	discarded	discarded
snps	ARS-BFGL-NGS-116104	discarded	retained
snps	ARS-BFGL-NGS-116112	retained	retained
snps	ARS-BFGL-NGS-116126	discarded	retained
snps	ARS-BFGL-NGS-116151	discarded	discarded
snps	ARS-BFGL-NGS-116152	discarded	discarded
snps	ARS-BFGL-NGS-116168	discarded	discarded
snps	ARS-BFGL-NGS-116181	discarded	discarded
snps	ARS-BFGL-NGS-11623	discarded	discarded
snps	ARS-BFGL-NGS-116269	discarded	retained
snps	ARS-BFGL-NGS-116271	discarded	retained
snps	ARS-BFGL-NGS-116278	discarded	discarded
snps	ARS-BFGL-NGS-116281	discarded	discarded
snps	ARS-BFGL-NGS-116291	discarded	discarded
snps	ARS-BFGL-NGS-116292	discarded	retained
snps	ARS-BFGL-NGS-116295	discarded	discarded
snps	ARS-BFGL-NGS-116327	discarded	retained
snps	ARS-BFGL-NGS-116336	discarded	discarded
snps	ARS-BFGL-NGS-116372	discarded	retained
snps	ARS-BFGL-NGS-116375	discarded	retained
snps	ARS-BFGL-NGS-116393	discarded	retained
snps	ARS-BFGL-NGS-116399	discarded	retained
snps	ARS-BFGL-NGS-116404	discarded	retained
snps	ARS-BFGL-NGS-116430	discarded	discarded
snps	ARS-BFGL-NGS-116439	discarded	discarded
snps	ARS-BFGL-NGS-116455	discarded	discarded
snps	ARS-BFGL-NGS-116460	discarded	retained
snps	ARS-BFGL-NGS-116469	discarded	retained
snps	ARS-BFGL-NGS-116483	discarded	discarded
snps	ARS-BFGL-NGS-116502	discarded	retained
snps	ARS-BFGL-NGS-116510	discarded	retained
snps	ARS-BFGL-NGS-116512	discarded	discarded
snps	ARS-BFGL-NGS-116527	discarded	discarded
snps	ARS-BFGL-NGS-116536	discarded	retained
snps	ARS-BFGL-NGS-116537	discarded	retained
snps	ARS-BFGL-NGS-116543	discarded	retained
snps	ARS-BFGL-NGS-116552	discarded	discarded
snps	ARS-BFGL-NGS-116581	discarded	discarded
snps	ARS-BFGL-NGS-116585	discarded	retained
snps	ARS-BFGL-NGS-116600	discarded	discarded
snps	ARS-BFGL-NGS-116607	discarded	discarded
snps	ARS-BFGL-NGS-116631	discarded	retained
snps	ARS-BFGL-NGS-116637	discarded	discarded
snps	ARS-BFGL-NGS-116640	discarded	retained
snps	ARS-BFGL-NGS-116642	discarded	retained
snps	ARS-BFGL-NGS-116643	discarded	discarded
snps	ARS-BFGL-NGS-116693	discarded	retained
snps	ARS-BFGL-NGS-116699	discarded	discarded
snps	ARS-BFGL-NGS-116700	discarded	discarded
snps	ARS-BFGL-NGS-116713	discarded	retained
snps	ARS-BFGL-NGS-116727	discarded	discarded
snps	ARS-BFGL-NGS-116754	discarded	retained
snps	ARS-BFGL-NGS-116759	discarded	retained
snps	ARS-BFGL-NGS-11676	discarded	discarded
snps	ARS-BFGL-NGS-116784	discarded	retained
snps	ARS-BFGL-NGS-116811	discarded	discarded
snps	ARS-BFGL-NGS-116830	discarded	discarded
snps	ARS-BFGL-NGS-116840	discarded	retained
snps	ARS-BFGL-NGS-116860	discarded	retained
snps	ARS-BFGL-NGS-116877	retained	retained
snps	ARS-BFGL-NGS-116882	retained	retained
snps	ARS-BFGL-NGS-116915	retained	discarded
snps	ARS-BFGL-NGS-116920	discarded	discarded
snps	ARS-BFGL-NGS-116927	discarded	discarded
snps	ARS-BFGL-NGS-116934	discarded	discarded
snps	ARS-BFGL-NGS-11696	discarded	discarded
snps	ARS-BFGL-NGS-116977	discarded	retained
snps	ARS-BFGL-NGS-116998	discarded	retained
snps	ARS-BFGL-NGS-117020	discarded	retained
snps	ARS-BFGL-NGS-117030	discarded	retained
snps	ARS-BFGL-NGS-117040	discarded	discarded
snps	ARS-BFGL-NGS-117083	discarded	discarded
snps	ARS-BFGL-NGS-117085	discarded	retained
snps	ARS-BFGL-NGS-117107	discarded	retained
snps	ARS-BFGL-NGS-117108	discarded	discarded
snps	ARS-BFGL-NGS-11712	discarded	discarded
snps	ARS-BFGL-NGS-117120	discarded	retained
snps	ARS-BFGL-NGS-117126	discarded	retained
snps	ARS-BFGL-NGS-117131	discarded	discarded
snps	ARS-BFGL-NGS-117139	discarded	retained
snps	ARS-BFGL-NGS-117163	discarded	discarded
snps	ARS-BFGL-NGS-117172	discarded	discarded
snps	ARS-BFGL-NGS-117222	discarded	discarded
snps	ARS-BFGL-NGS-117252	discarded	retained
snps	ARS-BFGL-NGS-117254	discarded	retained
snps	ARS-BFGL-NGS-117266	discarded	retained
snps	ARS-BFGL-NGS-117267	discarded	retained
snps	ARS-BFGL-NGS-117268	discarded	retained
snps	ARS-BFGL-NGS-117274	discarded	discarded
snps	ARS-BFGL-NGS-117275	discarded	discarded
snps	ARS-BFGL-NGS-117284	discarded	discarded
snps	ARS-BFGL-NGS-117303	discarded	retained
snps	ARS-BFGL-NGS-11731	discarded	discarded
snps	ARS-BFGL-NGS-117314	discarded	retained
snps	ARS-BFGL-NGS-117319	discarded	discarded
snps	ARS-BFGL-NGS-117321	discarded	retained
snps	ARS-BFGL-NGS-117325	discarded	retained
snps	ARS-BFGL-NGS-117328	discarded	discarded
snps	ARS-BFGL-NGS-117330	discarded	discarded
snps	ARS-BFGL-NGS-117371	retained	retained
snps	ARS-BFGL-NGS-117372	discarded	discarded
snps	ARS-BFGL-NGS-117385	discarded	discarded
snps	ARS-BFGL-NGS-117407	discarded	discarded
snps	ARS-BFGL-NGS-11741	discarded	discarded
snps	ARS-BFGL-NGS-117414	discarded	retained
snps	ARS-BFGL-NGS-117433	discarded	discarded
snps	ARS-BFGL-NGS-117439	discarded	retained
snps	ARS-BFGL-NGS-117465	discarded	discarded
snps	ARS-BFGL-NGS-117472	discarded	retained
snps	ARS-BFGL-NGS-117486	discarded	retained
snps	ARS-BFGL-NGS-117515	discarded	discarded
snps	ARS-BFGL-NGS-117517	discarded	retained
snps	ARS-BFGL-NGS-117518	discarded	retained
snps	ARS-BFGL-NGS-117568	discarded	discarded
snps	ARS-BFGL-NGS-117575	discarded	retained
snps	ARS-BFGL-NGS-117590	discarded	retained
snps	ARS-BFGL-NGS-117608	retained	retained
snps	ARS-BFGL-NGS-117619	discarded	retained
snps	ARS-BFGL-NGS-117620	discarded	retained
snps	ARS-BFGL-NGS-117653	discarded	retained
snps	ARS-BFGL-NGS-117662	discarded	discarded
snps	ARS-BFGL-NGS-117667	discarded	retained
snps	ARS-BFGL-NGS-117669	discarded	discarded
snps	ARS-BFGL-NGS-117672	discarded	discarded
snps	ARS-BFGL-NGS-117684	discarded	retained
snps	ARS-BFGL-NGS-117708	discarded	discarded
snps	ARS-BFGL-NGS-117720	discarded	retained
snps	ARS-BFGL-NGS-117727	discarded	retained
snps	ARS-BFGL-NGS-117785	discarded	retained
snps	ARS-BFGL-NGS-117787	discarded	retained
snps	ARS-BFGL-NGS-117790	discarded	discarded
snps	ARS-BFGL-NGS-117791	discarded	retained
snps	ARS-BFGL-NGS-117800	discarded	discarded
snps	ARS-BFGL-NGS-117805	discarded	discarded
snps	ARS-BFGL-NGS-117810	discarded	retained
snps	ARS-BFGL-NGS-117840	discarded	discarded
snps	ARS-BFGL-NGS-117853	retained	retained
snps	ARS-BFGL-NGS-117870	discarded	retained
snps	ARS-BFGL-NGS-117881	discarded	retained
snps	ARS-BFGL-NGS-117882	discarded	discarded
snps	ARS-BFGL-NGS-117911	discarded	retained
snps	ARS-BFGL-NGS-117912	discarded	retained
snps	ARS-BFGL-NGS-117915	discarded	discarded
snps	ARS-BFGL-NGS-117957	discarded	retained
snps	ARS-BFGL-NGS-117960	discarded	discarded
snps	ARS-BFGL-NGS-117981	discarded	retained
snps	ARS-BFGL-NGS-118001	discarded	retained
snps	ARS-BFGL-NGS-118002	discarded	discarded
snps	ARS-BFGL-NGS-118013	discarded	discarded
snps	ARS-BFGL-NGS-118018	discarded	retained
snps	ARS-BFGL-NGS-118059	discarded	retained
snps	ARS-BFGL-NGS-11806	discarded	discarded
snps	ARS-BFGL-NGS-118084	discarded	retained
snps	ARS-BFGL-NGS-118090	discarded	retained
snps	ARS-BFGL-NGS-118098	discarded	discarded
snps	ARS-BFGL-NGS-118104	discarded	discarded
snps	ARS-BFGL-NGS-118105	discarded	discarded
snps	ARS-BFGL-NGS-118124	discarded	discarded
snps	ARS-BFGL-NGS-118131	discarded	discarded
snps	ARS-BFGL-NGS-118132	discarded	retained
snps	ARS-BFGL-NGS-118144	discarded	discarded
snps	ARS-BFGL-NGS-118149	discarded	retained
snps	ARS-BFGL-NGS-118150	discarded	discarded
snps	ARS-BFGL-NGS-118154	discarded	discarded
snps	ARS-BFGL-NGS-118162	discarded	discarded
snps	ARS-BFGL-NGS-118191	discarded	retained
snps	ARS-BFGL-NGS-118200	discarded	retained
snps	ARS-BFGL-NGS-118232	discarded	discarded
snps	ARS-BFGL-NGS-118239	discarded	retained
snps	ARS-BFGL-NGS-118242	discarded	retained
snps	ARS-BFGL-NGS-118245	discarded	discarded
snps	ARS-BFGL-NGS-118255	retained	retained
snps	ARS-BFGL-NGS-118272	discarded	retained
snps	ARS-BFGL-NGS-118275	discarded	discarded
snps	ARS-BFGL-NGS-118290	discarded	discarded
snps	ARS-BFGL-NGS-118293	discarded	retained
snps	ARS-BFGL-NGS-118296	discarded	retained
snps	ARS-BFGL-NGS-118297	discarded	discarded
snps	ARS-BFGL-NGS-118306	discarded	discarded
snps	ARS-BFGL-NGS-118307	retained	retained
snps	ARS-BFGL-NGS-118319	discarded	retained
snps	ARS-BFGL-NGS-118319_dup	discarded	retained
snps	ARS-BFGL-NGS-118335	discarded	retained
snps	ARS-BFGL-NGS-11834	discarded	discarded
snps	ARS-BFGL-NGS-118360	discarded	retained
snps	ARS-BFGL-NGS-118379	discarded	discarded
snps	ARS-BFGL-NGS-118400	discarded	retained
snps	ARS-BFGL-NGS-118404	discarded	retained
snps	ARS-BFGL-NGS-118466	discarded	discarded
snps	ARS-BFGL-NGS-118484	discarded	retained
snps	ARS-BFGL-NGS-118491	discarded	retained
snps	ARS-BFGL-NGS-118497	discarded	retained
snps	ARS-BFGL-NGS-118517	discarded	discarded
snps	ARS-BFGL-NGS-118519	discarded	retained
snps	ARS-BFGL-NGS-118526	discarded	retained
snps	ARS-BFGL-NGS-118553	discarded	retained
snps	ARS-BFGL-NGS-118603	discarded	retained
snps	ARS-BFGL-NGS-118634	discarded	retained
snps	ARS-BFGL-NGS-118646	discarded	discarded
snps	ARS-BFGL-NGS-118647	discarded	discarded
snps	ARS-BFGL-NGS-118648	discarded	retained
snps	ARS-BFGL-NGS-118651	discarded	discarded
snps	ARS-BFGL-NGS-118657	discarded	discarded
snps	ARS-BFGL-NGS-118668	discarded	retained
snps	ARS-BFGL-NGS-11867	discarded	discarded
snps	ARS-BFGL-NGS-118684	discarded	retained
snps	ARS-BFGL-NGS-118723	discarded	retained
snps	ARS-BFGL-NGS-118729	discarded	retained
snps	ARS-BFGL-NGS-11877	discarded	retained
snps	ARS-BFGL-NGS-118806	discarded	retained
snps	ARS-BFGL-NGS-118811	discarded	retained
snps	ARS-BFGL-NGS-118830	retained	retained
snps	ARS-BFGL-NGS-11884	discarded	retained
snps	ARS-BFGL-NGS-118841	discarded	retained
snps	ARS-BFGL-NGS-118847	discarded	retained
snps	ARS-BFGL-NGS-118864	discarded	retained
snps	ARS-BFGL-NGS-118867	discarded	retained
snps	ARS-BFGL-NGS-118910	discarded	retained
snps	ARS-BFGL-NGS-118915	retained	discarded
snps	ARS-BFGL-NGS-118919	discarded	retained
snps	ARS-BFGL-NGS-118949	discarded	discarded
snps	ARS-BFGL-NGS-118960	discarded	retained
snps	ARS-BFGL-NGS-119022	discarded	retained
snps	ARS-BFGL-NGS-119030	discarded	retained
snps	ARS-BFGL-NGS-119031	discarded	discarded
snps	ARS-BFGL-NGS-119057	discarded	discarded
snps	ARS-BFGL-NGS-119059	discarded	retained
snps	ARS-BFGL-NGS-119076	discarded	discarded
snps	ARS-BFGL-NGS-119095	discarded	discarded
snps	ARS-BFGL-NGS-119103	discarded	retained
snps	ARS-BFGL-NGS-119115	discarded	retained
snps	ARS-BFGL-NGS-119116	discarded	retained
snps	ARS-BFGL-NGS-119119	discarded	discarded
snps	ARS-BFGL-NGS-119127	discarded	discarded
snps	ARS-BFGL-NGS-119147	discarded	retained
snps	ARS-BFGL-NGS-119158	discarded	retained
snps	ARS-BFGL-NGS-119197	discarded	discarded
snps	ARS-BFGL-NGS-119199	discarded	retained
snps	ARS-BFGL-NGS-119208	discarded	discarded
snps	ARS-BFGL-NGS-119227	discarded	discarded
snps	ARS-BFGL-NGS-119235	discarded	retained
snps	ARS-BFGL-NGS-119237	discarded	discarded
snps	ARS-BFGL-NGS-119249	retained	retained
snps	ARS-BFGL-NGS-119262	retained	retained
snps	ARS-BFGL-NGS-119315	discarded	discarded
snps	ARS-BFGL-NGS-119337	discarded	retained
snps	ARS-BFGL-NGS-119348	discarded	discarded
snps	ARS-BFGL-NGS-119362	discarded	discarded
snps	ARS-BFGL-NGS-119364	discarded	discarded
snps	ARS-BFGL-NGS-119368	discarded	retained
snps	ARS-BFGL-NGS-119369	discarded	discarded
snps	ARS-BFGL-NGS-119371	discarded	retained
snps	ARS-BFGL-NGS-119380	discarded	discarded
snps	ARS-BFGL-NGS-11943	discarded	retained
snps	ARS-BFGL-NGS-119430	discarded	discarded
snps	ARS-BFGL-NGS-119431	discarded	retained
snps	ARS-BFGL-NGS-119442	discarded	discarded
snps	ARS-BFGL-NGS-119443	discarded	discarded
snps	ARS-BFGL-NGS-119445	discarded	retained
snps	ARS-BFGL-NGS-119457	discarded	retained
snps	ARS-BFGL-NGS-119468	discarded	discarded
snps	ARS-BFGL-NGS-119472	retained	retained
snps	ARS-BFGL-NGS-119475	discarded	discarded
snps	ARS-BFGL-NGS-11952	retained	discarded
snps	ARS-BFGL-NGS-119539	discarded	discarded
snps	ARS-BFGL-NGS-119563	discarded	discarded
snps	ARS-BFGL-NGS-11959	discarded	retained
snps	ARS-BFGL-NGS-119643	discarded	retained
snps	ARS-BFGL-NGS-119644	discarded	retained
snps	ARS-BFGL-NGS-119675	discarded	retained
snps	ARS-BFGL-NGS-119690	discarded	retained
snps	ARS-BFGL-NGS-119701	discarded	discarded
snps	ARS-BFGL-NGS-119736	discarded	discarded
snps	ARS-BFGL-NGS-119744	discarded	retained
snps	ARS-BFGL-NGS-119799	discarded	discarded
snps	ARS-BFGL-NGS-119805	discarded	discarded
snps	ARS-BFGL-NGS-119840	retained	retained
snps	ARS-BFGL-NGS-119844	discarded	discarded
snps	ARS-BFGL-NGS-119852	discarded	discarded
snps	ARS-BFGL-NGS-119884	retained	retained
snps	ARS-BFGL-NGS-119910	discarded	retained
snps	ARS-BFGL-NGS-119913	discarded	discarded
snps	ARS-BFGL-NGS-119923	discarded	discarded
snps	ARS-BFGL-NGS-119949	discarded	discarded
snps	ARS-BFGL-NGS-119955	discarded	discarded
snps	ARS-BFGL-NGS-120	discarded	retained
snps	ARS-BFGL-NGS-12011	discarded	retained
snps	ARS-BFGL-NGS-12019	discarded	retained
snps	ARS-BFGL-NGS-12066	discarded	retained
snps	ARS-BFGL-NGS-12085	discarded	discarded
snps	ARS-BFGL-NGS-12094	discarded	discarded
snps	ARS-BFGL-NGS-12110	discarded	retained
snps	ARS-BFGL-NGS-12127	discarded	retained
snps	ARS-BFGL-NGS-12128	discarded	retained
snps	ARS-BFGL-NGS-1215	discarded	discarded
snps	ARS-BFGL-NGS-12165	discarded	discarded
snps	ARS-BFGL-NGS-12166	discarded	discarded
snps	ARS-BFGL-NGS-12285	discarded	retained
snps	ARS-BFGL-NGS-12309	retained	retained
snps	ARS-BFGL-NGS-12358	retained	discarded
snps	ARS-BFGL-NGS-12384	discarded	discarded
snps	ARS-BFGL-NGS-1240	discarded	retained
snps	ARS-BFGL-NGS-1241	discarded	discarded
snps	ARS-BFGL-NGS-12433	discarded	retained
snps	ARS-BFGL-NGS-12461	discarded	discarded
snps	ARS-BFGL-NGS-12465	discarded	discarded
snps	ARS-BFGL-NGS-12471	discarded	retained
snps	ARS-BFGL-NGS-12481	discarded	retained
snps	ARS-BFGL-NGS-12492	retained	retained
snps	ARS-BFGL-NGS-12494	discarded	discarded
snps	ARS-BFGL-NGS-12541	discarded	retained
snps	ARS-BFGL-NGS-12562	discarded	retained
snps	ARS-BFGL-NGS-12582	discarded	discarded
snps	ARS-BFGL-NGS-12625	retained	retained
snps	ARS-BFGL-NGS-12649	discarded	discarded
snps	ARS-BFGL-NGS-12667	discarded	retained
snps	ARS-BFGL-NGS-1271	discarded	discarded
snps	ARS-BFGL-NGS-12711	discarded	discarded
snps	ARS-BFGL-NGS-12715	discarded	retained
snps	ARS-BFGL-NGS-12750	discarded	discarded
snps	ARS-BFGL-NGS-12757	discarded	discarded
snps	ARS-BFGL-NGS-12806	discarded	retained
snps	ARS-BFGL-NGS-12836	discarded	discarded
snps	ARS-BFGL-NGS-12871	discarded	retained
snps	ARS-BFGL-NGS-12875	discarded	discarded
snps	ARS-BFGL-NGS-12886	discarded	retained
snps	ARS-BFGL-NGS-12917	discarded	discarded
snps	ARS-BFGL-NGS-12970	retained	retained
snps	ARS-BFGL-NGS-13000	discarded	discarded
snps	ARS-BFGL-NGS-13074	discarded	retained
snps	ARS-BFGL-NGS-13107	discarded	discarded
snps	ARS-BFGL-NGS-13151	discarded	discarded
snps	ARS-BFGL-NGS-13182	discarded	discarded
snps	ARS-BFGL-NGS-13197	discarded	discarded
snps	ARS-BFGL-NGS-13215	discarded	retained
snps	ARS-BFGL-NGS-13217	discarded	retained
snps	ARS-BFGL-NGS-13253	discarded	retained
snps	ARS-BFGL-NGS-1328	discarded	discarded
snps	ARS-BFGL-NGS-13312	discarded	retained
snps	ARS-BFGL-NGS-13341	discarded	retained
snps	ARS-BFGL-NGS-13348	discarded	discarded
snps	ARS-BFGL-NGS-1335	discarded	retained
snps	ARS-BFGL-NGS-13360	discarded	retained
snps	ARS-BFGL-NGS-13390	discarded	retained
snps	ARS-BFGL-NGS-13398	discarded	retained
snps	ARS-BFGL-NGS-13452	discarded	retained
snps	ARS-BFGL-NGS-13472	discarded	discarded
snps	ARS-BFGL-NGS-13481	discarded	retained
snps	ARS-BFGL-NGS-13495	discarded	discarded
snps	ARS-BFGL-NGS-13501	discarded	retained
snps	ARS-BFGL-NGS-13528	discarded	discarded
snps	ARS-BFGL-NGS-13532	discarded	retained
snps	ARS-BFGL-NGS-13554	discarded	discarded
snps	ARS-BFGL-NGS-1358	discarded	retained
snps	ARS-BFGL-NGS-13586	discarded	discarded
snps	ARS-BFGL-NGS-13588	discarded	discarded
snps	ARS-BFGL-NGS-13609	discarded	discarded
snps	ARS-BFGL-NGS-13617	discarded	discarded
snps	ARS-BFGL-NGS-13653	discarded	retained
snps	ARS-BFGL-NGS-13674	discarded	discarded
snps	ARS-BFGL-NGS-1369	discarded	discarded
snps	ARS-BFGL-NGS-137	discarded	retained
snps	ARS-BFGL-NGS-13702	discarded	discarded
snps	ARS-BFGL-NGS-13711	discarded	retained
snps	ARS-BFGL-NGS-13725	discarded	discarded
snps	ARS-BFGL-NGS-13728	discarded	retained
snps	ARS-BFGL-NGS-13746	discarded	discarded
snps	ARS-BFGL-NGS-13748	discarded	discarded
snps	ARS-BFGL-NGS-13778	discarded	discarded
snps	ARS-BFGL-NGS-13829	discarded	discarded
snps	ARS-BFGL-NGS-13888	discarded	retained
snps	ARS-BFGL-NGS-139	discarded	discarded
snps	ARS-BFGL-NGS-13935	discarded	retained
snps	ARS-BFGL-NGS-13960	discarded	retained
snps	ARS-BFGL-NGS-13972	discarded	discarded
snps	ARS-BFGL-NGS-13985	discarded	discarded
snps	ARS-BFGL-NGS-13988	discarded	discarded
snps	ARS-BFGL-NGS-14017	discarded	discarded
snps	ARS-BFGL-NGS-14035	discarded	retained
snps	ARS-BFGL-NGS-1406	discarded	retained
snps	ARS-BFGL-NGS-14083	discarded	discarded
snps	ARS-BFGL-NGS-14121	discarded	discarded
snps	ARS-BFGL-NGS-14122	discarded	discarded
snps	ARS-BFGL-NGS-14132	discarded	retained
snps	ARS-BFGL-NGS-1416	discarded	retained
snps	ARS-BFGL-NGS-1420	discarded	retained
snps	ARS-BFGL-NGS-14249	discarded	retained
snps	ARS-BFGL-NGS-14293	discarded	retained
snps	ARS-BFGL-NGS-1433	discarded	retained
snps	ARS-BFGL-NGS-14331	discarded	retained
snps	ARS-BFGL-NGS-14337	discarded	discarded
snps	ARS-BFGL-NGS-14343	discarded	discarded
snps	ARS-BFGL-NGS-1435	discarded	discarded
snps	ARS-BFGL-NGS-14375	discarded	retained
snps	ARS-BFGL-NGS-14378	discarded	discarded
snps	ARS-BFGL-NGS-14398	discarded	discarded
snps	ARS-BFGL-NGS-14404	discarded	retained
snps	ARS-BFGL-NGS-14422	retained	retained
snps	ARS-BFGL-NGS-14440	retained	retained
snps	ARS-BFGL-NGS-14452	discarded	retained
snps	ARS-BFGL-NGS-14460	discarded	discarded
snps	ARS-BFGL-NGS-14476	discarded	discarded
snps	ARS-BFGL-NGS-14499	discarded	discarded
snps	ARS-BFGL-NGS-14536	discarded	discarded
snps	ARS-BFGL-NGS-14545	discarded	retained
snps	ARS-BFGL-NGS-14560	discarded	discarded
snps	ARS-BFGL-NGS-14592	discarded	discarded
snps	ARS-BFGL-NGS-14614	discarded	discarded
snps	ARS-BFGL-NGS-14667	discarded	discarded
snps	ARS-BFGL-NGS-14671	discarded	discarded
snps	ARS-BFGL-NGS-14681	discarded	discarded
snps	ARS-BFGL-NGS-14740_dup	discarded	retained
snps	ARS-BFGL-NGS-14751	discarded	discarded
snps	ARS-BFGL-NGS-14781	discarded	discarded
snps	ARS-BFGL-NGS-1481	discarded	retained
snps	ARS-BFGL-NGS-14858	discarded	discarded
snps	ARS-BFGL-NGS-14865	discarded	discarded
snps	ARS-BFGL-NGS-14878	discarded	retained
snps	ARS-BFGL-NGS-14923	discarded	discarded
snps	ARS-BFGL-NGS-14945	discarded	discarded
snps	ARS-BFGL-NGS-1498	discarded	discarded
snps	ARS-BFGL-NGS-14982	discarded	retained
snps	ARS-BFGL-NGS-15012	discarded	discarded
snps	ARS-BFGL-NGS-15013	retained	retained
snps	ARS-BFGL-NGS-15039	discarded	retained
snps	ARS-BFGL-NGS-15055	discarded	discarded
snps	ARS-BFGL-NGS-15086	discarded	discarded
snps	ARS-BFGL-NGS-15100	discarded	discarded
snps	ARS-BFGL-NGS-15111	discarded	retained
snps	ARS-BFGL-NGS-15146	discarded	retained
snps	ARS-BFGL-NGS-1516	discarded	discarded
snps	ARS-BFGL-NGS-15201	discarded	retained
snps	ARS-BFGL-NGS-15225	discarded	retained
snps	ARS-BFGL-NGS-15250	discarded	retained
snps	ARS-BFGL-NGS-15268	discarded	discarded
snps	ARS-BFGL-NGS-15271	discarded	discarded
snps	ARS-BFGL-NGS-15287	discarded	retained
snps	ARS-BFGL-NGS-15308	discarded	retained
snps	ARS-BFGL-NGS-1534	discarded	retained
snps	ARS-BFGL-NGS-15379	discarded	discarded
snps	ARS-BFGL-NGS-15395	discarded	retained
snps	ARS-BFGL-NGS-15396	discarded	discarded
snps	ARS-BFGL-NGS-15423	discarded	discarded
snps	ARS-BFGL-NGS-15450	discarded	discarded
snps	ARS-BFGL-NGS-15451	discarded	discarded
snps	ARS-BFGL-NGS-15460	discarded	retained
snps	ARS-BFGL-NGS-15473	discarded	discarded
snps	ARS-BFGL-NGS-15480	discarded	retained
snps	ARS-BFGL-NGS-15505	discarded	discarded
snps	ARS-BFGL-NGS-15520	discarded	retained
snps	ARS-BFGL-NGS-1553	discarded	retained
snps	ARS-BFGL-NGS-15532	discarded	discarded
snps	ARS-BFGL-NGS-15574	discarded	retained
snps	ARS-BFGL-NGS-15623	retained	retained
snps	ARS-BFGL-NGS-15634	discarded	discarded
snps	ARS-BFGL-NGS-15657	discarded	retained
snps	ARS-BFGL-NGS-15662	discarded	discarded
snps	ARS-BFGL-NGS-15707	retained	retained
snps	ARS-BFGL-NGS-15713	discarded	discarded
snps	ARS-BFGL-NGS-15731	discarded	retained
snps	ARS-BFGL-NGS-15775	discarded	discarded
snps	ARS-BFGL-NGS-15779	discarded	retained
snps	ARS-BFGL-NGS-15799	discarded	retained
snps	ARS-BFGL-NGS-15846	discarded	discarded
snps	ARS-BFGL-NGS-15888	discarded	discarded
snps	ARS-BFGL-NGS-15972	discarded	discarded
snps	ARS-BFGL-NGS-15995	discarded	retained
snps	ARS-BFGL-NGS-16023	discarded	discarded
snps	ARS-BFGL-NGS-16030	discarded	discarded
snps	ARS-BFGL-NGS-16031	retained	retained
snps	ARS-BFGL-NGS-16065	discarded	retained
snps	ARS-BFGL-NGS-16066	discarded	discarded
snps	ARS-BFGL-NGS-1611	discarded	retained
snps	ARS-BFGL-NGS-1612	discarded	retained
snps	ARS-BFGL-NGS-16120	discarded	discarded
snps	ARS-BFGL-NGS-16165	discarded	discarded
snps	ARS-BFGL-NGS-16174	discarded	retained
snps	ARS-BFGL-NGS-16206	discarded	retained
snps	ARS-BFGL-NGS-16268	retained	discarded
snps	ARS-BFGL-NGS-16284	discarded	retained
snps	ARS-BFGL-NGS-163	discarded	discarded
snps	ARS-BFGL-NGS-16328	discarded	retained
snps	ARS-BFGL-NGS-16336	discarded	retained
snps	ARS-BFGL-NGS-16408	discarded	discarded
snps	ARS-BFGL-NGS-16424	discarded	discarded
snps	ARS-BFGL-NGS-16437	discarded	retained
snps	ARS-BFGL-NGS-16442	discarded	discarded
snps	ARS-BFGL-NGS-16475	discarded	retained
snps	ARS-BFGL-NGS-16504	discarded	retained
snps	ARS-BFGL-NGS-16531	discarded	retained
snps	ARS-BFGL-NGS-1655	discarded	retained
snps	ARS-BFGL-NGS-16584	discarded	discarded
snps	ARS-BFGL-NGS-16611	retained	discarded
snps	ARS-BFGL-NGS-16619	discarded	retained
snps	ARS-BFGL-NGS-16621	discarded	discarded
snps	ARS-BFGL-NGS-16622	discarded	discarded
snps	ARS-BFGL-NGS-16630	discarded	discarded
snps	ARS-BFGL-NGS-16666	discarded	discarded
snps	ARS-BFGL-NGS-16696	discarded	discarded
snps	ARS-BFGL-NGS-16699	discarded	retained
snps	ARS-BFGL-NGS-16717	discarded	discarded
snps	ARS-BFGL-NGS-16718	discarded	discarded
snps	ARS-BFGL-NGS-16731	discarded	discarded
snps	ARS-BFGL-NGS-16738	discarded	discarded
snps	ARS-BFGL-NGS-1674	discarded	discarded
snps	ARS-BFGL-NGS-16753	discarded	retained
snps	ARS-BFGL-NGS-16773	discarded	discarded
snps	ARS-BFGL-NGS-16805	discarded	retained
snps	ARS-BFGL-NGS-16812	discarded	discarded
snps	ARS-BFGL-NGS-16818	discarded	discarded
snps	ARS-BFGL-NGS-16829	discarded	retained
snps	ARS-BFGL-NGS-16840	discarded	discarded
snps	ARS-BFGL-NGS-16848	discarded	discarded
snps	ARS-BFGL-NGS-16895	discarded	discarded
snps	ARS-BFGL-NGS-1691	discarded	discarded
snps	ARS-BFGL-NGS-16910	discarded	discarded
snps	ARS-BFGL-NGS-16937	discarded	discarded
snps	ARS-BFGL-NGS-16975	discarded	retained
snps	ARS-BFGL-NGS-16992	discarded	discarded
snps	ARS-BFGL-NGS-17005	discarded	discarded
snps	ARS-BFGL-NGS-1701	discarded	discarded
snps	ARS-BFGL-NGS-17027	discarded	discarded
snps	ARS-BFGL-NGS-1705	discarded	retained
snps	ARS-BFGL-NGS-17066	discarded	discarded
snps	ARS-BFGL-NGS-17108	discarded	retained
snps	ARS-BFGL-NGS-17203	discarded	discarded
snps	ARS-BFGL-NGS-17245	discarded	retained
snps	ARS-BFGL-NGS-17251	discarded	retained
snps	ARS-BFGL-NGS-17276	discarded	retained
snps	ARS-BFGL-NGS-1728	discarded	discarded
snps	ARS-BFGL-NGS-17312	discarded	retained
snps	ARS-BFGL-NGS-17343	discarded	discarded
snps	ARS-BFGL-NGS-17355	discarded	retained
snps	ARS-BFGL-NGS-17362	retained	retained
snps	ARS-BFGL-NGS-17392	discarded	discarded
snps	ARS-BFGL-NGS-17408	discarded	retained
snps	ARS-BFGL-NGS-17470	discarded	retained
snps	ARS-BFGL-NGS-17479	discarded	discarded
snps	ARS-BFGL-NGS-1750	discarded	discarded
snps	ARS-BFGL-NGS-17506	discarded	discarded
snps	ARS-BFGL-NGS-17507	discarded	discarded
snps	ARS-BFGL-NGS-17513	discarded	discarded
snps	ARS-BFGL-NGS-17527	discarded	discarded
snps	ARS-BFGL-NGS-17529	discarded	discarded
snps	ARS-BFGL-NGS-17583	discarded	retained
snps	ARS-BFGL-NGS-17638	discarded	discarded
snps	ARS-BFGL-NGS-17643	discarded	discarded
snps	ARS-BFGL-NGS-17666	discarded	discarded
snps	ARS-BFGL-NGS-17676	discarded	discarded
snps	ARS-BFGL-NGS-17688	discarded	retained
snps	ARS-BFGL-NGS-17745	discarded	discarded
snps	ARS-BFGL-NGS-17759	discarded	discarded
snps	ARS-BFGL-NGS-1777	discarded	discarded
snps	ARS-BFGL-NGS-17771	discarded	retained
snps	ARS-BFGL-NGS-17780	discarded	retained
snps	ARS-BFGL-NGS-17816	discarded	discarded
snps	ARS-BFGL-NGS-17832	discarded	discarded
snps	ARS-BFGL-NGS-1786	discarded	discarded
snps	ARS-BFGL-NGS-1787	discarded	retained
snps	ARS-BFGL-NGS-17881	discarded	retained
snps	ARS-BFGL-NGS-17887	discarded	discarded
snps	ARS-BFGL-NGS-17953	discarded	discarded
snps	ARS-BFGL-NGS-1798	discarded	discarded
snps	ARS-BFGL-NGS-17983	discarded	discarded
snps	ARS-BFGL-NGS-17995	discarded	retained
snps	ARS-BFGL-NGS-18	discarded	retained
snps	ARS-BFGL-NGS-18008	discarded	discarded
snps	ARS-BFGL-NGS-18010	discarded	discarded
snps	ARS-BFGL-NGS-18020	discarded	retained
snps	ARS-BFGL-NGS-18031	discarded	retained
snps	ARS-BFGL-NGS-18037	discarded	retained
snps	ARS-BFGL-NGS-18075	discarded	retained
snps	ARS-BFGL-NGS-1808	discarded	discarded
snps	ARS-BFGL-NGS-18088	discarded	discarded
snps	ARS-BFGL-NGS-181	discarded	discarded
snps	ARS-BFGL-NGS-18105	discarded	discarded
snps	ARS-BFGL-NGS-18191	discarded	discarded
snps	ARS-BFGL-NGS-18208	discarded	retained
snps	ARS-BFGL-NGS-18213	discarded	retained
snps	ARS-BFGL-NGS-18228	discarded	retained
snps	ARS-BFGL-NGS-18235	discarded	discarded
snps	ARS-BFGL-NGS-18278	discarded	discarded
snps	ARS-BFGL-NGS-18291	discarded	discarded
snps	ARS-BFGL-NGS-18307	retained	discarded
snps	ARS-BFGL-NGS-18320	discarded	discarded
snps	ARS-BFGL-NGS-18330	discarded	retained
snps	ARS-BFGL-NGS-1834	discarded	discarded
snps	ARS-BFGL-NGS-18350	discarded	retained
snps	ARS-BFGL-NGS-1837	discarded	discarded
snps	ARS-BFGL-NGS-18382	discarded	retained
snps	ARS-BFGL-NGS-18406	discarded	discarded
snps	ARS-BFGL-NGS-18413	discarded	discarded
snps	ARS-BFGL-NGS-18420	retained	retained
snps	ARS-BFGL-NGS-18421	discarded	discarded
snps	ARS-BFGL-NGS-18466	discarded	discarded
snps	ARS-BFGL-NGS-1848	discarded	discarded
snps	ARS-BFGL-NGS-18561	discarded	retained
snps	ARS-BFGL-NGS-1858	discarded	retained
snps	ARS-BFGL-NGS-18608	discarded	discarded
snps	ARS-BFGL-NGS-18620	discarded	discarded
snps	ARS-BFGL-NGS-18633	discarded	discarded
snps	ARS-BFGL-NGS-18656	discarded	discarded
snps	ARS-BFGL-NGS-18743	discarded	retained
snps	ARS-BFGL-NGS-18767	discarded	discarded
snps	ARS-BFGL-NGS-18771	discarded	retained
snps	ARS-BFGL-NGS-18897	discarded	discarded
snps	ARS-BFGL-NGS-18900	discarded	retained
snps	ARS-BFGL-NGS-18944	discarded	discarded
snps	ARS-BFGL-NGS-18971	discarded	discarded
snps	ARS-BFGL-NGS-18989	retained	retained
snps	ARS-BFGL-NGS-18996	discarded	retained
snps	ARS-BFGL-NGS-18999	discarded	retained
snps	ARS-BFGL-NGS-19029	discarded	retained
snps	ARS-BFGL-NGS-19050	discarded	retained
snps	ARS-BFGL-NGS-19097	discarded	discarded
snps	ARS-BFGL-NGS-1913	discarded	retained
snps	ARS-BFGL-NGS-19158	discarded	discarded
snps	ARS-BFGL-NGS-19171	discarded	discarded
snps	ARS-BFGL-NGS-19178	discarded	discarded
snps	ARS-BFGL-NGS-19180	discarded	discarded
snps	ARS-BFGL-NGS-19196	discarded	retained
snps	ARS-BFGL-NGS-19211	discarded	discarded
snps	ARS-BFGL-NGS-19227	discarded	retained
snps	ARS-BFGL-NGS-19305	discarded	retained
snps	ARS-BFGL-NGS-1931	discarded	discarded
snps	ARS-BFGL-NGS-19324	discarded	discarded
snps	ARS-BFGL-NGS-19337	discarded	retained
snps	ARS-BFGL-NGS-19338	discarded	discarded
snps	ARS-BFGL-NGS-19356	discarded	discarded
snps	ARS-BFGL-NGS-19358	discarded	retained
snps	ARS-BFGL-NGS-19374	discarded	retained
snps	ARS-BFGL-NGS-19381	discarded	discarded
snps	ARS-BFGL-NGS-19401	discarded	discarded
snps	ARS-BFGL-NGS-19406	discarded	retained
snps	ARS-BFGL-NGS-19469	discarded	discarded
snps	ARS-BFGL-NGS-19509	discarded	discarded
snps	ARS-BFGL-NGS-1951	discarded	discarded
snps	ARS-BFGL-NGS-19558	discarded	retained
snps	ARS-BFGL-NGS-19572	discarded	discarded
snps	ARS-BFGL-NGS-19578	discarded	discarded
snps	ARS-BFGL-NGS-19581	discarded	discarded
snps	ARS-BFGL-NGS-19605	discarded	discarded
snps	ARS-BFGL-NGS-19612	discarded	retained
snps	ARS-BFGL-NGS-19632	discarded	retained
snps	ARS-BFGL-NGS-19695	discarded	discarded
snps	ARS-BFGL-NGS-19706	discarded	retained
snps	ARS-BFGL-NGS-1972	discarded	discarded
snps	ARS-BFGL-NGS-19735	discarded	discarded
snps	ARS-BFGL-NGS-19753	discarded	retained
snps	ARS-BFGL-NGS-19797	discarded	retained
snps	ARS-BFGL-NGS-19825	discarded	retained
snps	ARS-BFGL-NGS-19836	discarded	discarded
snps	ARS-BFGL-NGS-19848	discarded	discarded
snps	ARS-BFGL-NGS-19864	discarded	retained
snps	ARS-BFGL-NGS-19875	discarded	retained
snps	ARS-BFGL-NGS-19911	discarded	discarded
snps	ARS-BFGL-NGS-19919	discarded	discarded
snps	ARS-BFGL-NGS-19936	retained	discarded
snps	ARS-BFGL-NGS-19967	discarded	discarded
snps	ARS-BFGL-NGS-19985	discarded	discarded
snps	ARS-BFGL-NGS-19988	discarded	discarded
snps	ARS-BFGL-NGS-1999	discarded	discarded
snps	ARS-BFGL-NGS-200	discarded	retained
snps	ARS-BFGL-NGS-20022	discarded	retained
snps	ARS-BFGL-NGS-20025	discarded	discarded
snps	ARS-BFGL-NGS-20098	discarded	discarded
snps	ARS-BFGL-NGS-20128	discarded	retained
snps	ARS-BFGL-NGS-20141	discarded	retained
snps	ARS-BFGL-NGS-20157	discarded	discarded
snps	ARS-BFGL-NGS-20204	discarded	retained
snps	ARS-BFGL-NGS-20223	discarded	discarded
snps	ARS-BFGL-NGS-20267	discarded	discarded
snps	ARS-BFGL-NGS-20274	discarded	retained
snps	ARS-BFGL-NGS-20408	discarded	discarded
snps	ARS-BFGL-NGS-20437	discarded	discarded
snps	ARS-BFGL-NGS-20454	discarded	discarded
snps	ARS-BFGL-NGS-20458	discarded	discarded
snps	ARS-BFGL-NGS-20473	discarded	discarded
snps	ARS-BFGL-NGS-20475	discarded	retained
snps	ARS-BFGL-NGS-20476	discarded	discarded
snps	ARS-BFGL-NGS-20479	discarded	discarded
snps	ARS-BFGL-NGS-20481	discarded	discarded
snps	ARS-BFGL-NGS-20552	discarded	discarded
snps	ARS-BFGL-NGS-20574	discarded	discarded
snps	ARS-BFGL-NGS-20610	discarded	discarded
snps	ARS-BFGL-NGS-20622	discarded	discarded
snps	ARS-BFGL-NGS-2067	discarded	discarded
snps	ARS-BFGL-NGS-20698	discarded	retained
snps	ARS-BFGL-NGS-20706	discarded	retained
snps	ARS-BFGL-NGS-20777	discarded	discarded
snps	ARS-BFGL-NGS-20788	discarded	retained
snps	ARS-BFGL-NGS-20794	discarded	discarded
snps	ARS-BFGL-NGS-20843	discarded	retained
snps	ARS-BFGL-NGS-20854	discarded	discarded
snps	ARS-BFGL-NGS-20865	discarded	discarded
snps	ARS-BFGL-NGS-20893	discarded	discarded
snps	ARS-BFGL-NGS-20934	retained	discarded
snps	ARS-BFGL-NGS-20970	discarded	retained
snps	ARS-BFGL-NGS-20972	discarded	discarded
snps	ARS-BFGL-NGS-20995	discarded	discarded
snps	ARS-BFGL-NGS-21038	discarded	discarded
snps	ARS-BFGL-NGS-21043	discarded	retained
snps	ARS-BFGL-NGS-21068	discarded	retained
snps	ARS-BFGL-NGS-21074	discarded	retained
snps	ARS-BFGL-NGS-21084	discarded	retained
snps	ARS-BFGL-NGS-21104	discarded	discarded
snps	ARS-BFGL-NGS-21116	discarded	retained
snps	ARS-BFGL-NGS-2113	discarded	retained
snps	ARS-BFGL-NGS-21158	discarded	retained
snps	ARS-BFGL-NGS-21162	discarded	discarded
snps	ARS-BFGL-NGS-21218	discarded	discarded
snps	ARS-BFGL-NGS-21227	retained	retained
snps	ARS-BFGL-NGS-21252	discarded	retained
snps	ARS-BFGL-NGS-21257	discarded	discarded
snps	ARS-BFGL-NGS-21278	discarded	discarded
snps	ARS-BFGL-NGS-21302	discarded	discarded
snps	ARS-BFGL-NGS-21312	discarded	retained
snps	ARS-BFGL-NGS-2133	discarded	retained
snps	ARS-BFGL-NGS-21404	discarded	discarded
snps	ARS-BFGL-NGS-21417	discarded	discarded
snps	ARS-BFGL-NGS-21481	discarded	retained
snps	ARS-BFGL-NGS-21515	discarded	discarded
snps	ARS-BFGL-NGS-21526	discarded	discarded
snps	ARS-BFGL-NGS-21534	discarded	retained
snps	ARS-BFGL-NGS-21538	discarded	retained
snps	ARS-BFGL-NGS-21547	retained	discarded
snps	ARS-BFGL-NGS-21592	discarded	retained
snps	ARS-BFGL-NGS-21626	discarded	discarded
snps	ARS-BFGL-NGS-21642	discarded	discarded
snps	ARS-BFGL-NGS-21658	discarded	retained
snps	ARS-BFGL-NGS-21662	discarded	discarded
snps	ARS-BFGL-NGS-2167	discarded	retained
snps	ARS-BFGL-NGS-21699	discarded	retained
snps	ARS-BFGL-NGS-21715	discarded	retained
snps	ARS-BFGL-NGS-21754	discarded	discarded
[truncated: 41,373 more rows]

## Sheet: S2-sPLS features weight
Table S2: sPLS features weight
feature_id	dataset	latent_dimension	weight	importance
ENSBTAG00000000020	rnaseq	Component 1	0	0
ENSBTAG00000000046	rnaseq	Component 1	0	0
ENSBTAG00000000056	rnaseq	Component 1	0	0
ENSBTAG00000000061	rnaseq	Component 1	0	0
ENSBTAG00000000113	rnaseq	Component 1	0	0
ENSBTAG00000000149	rnaseq	Component 1	0	0
ENSBTAG00000000164	rnaseq	Component 1	0	0
ENSBTAG00000000205	rnaseq	Component 1	0	0
ENSBTAG00000000212	rnaseq	Component 1	0	0
ENSBTAG00000000289	rnaseq	Component 1	0	0
ENSBTAG00000000377	rnaseq	Component 1	-0.110654	0.348087
ENSBTAG00000000400	rnaseq	Component 1	0	0
ENSBTAG00000000462	rnaseq	Component 1	0	0
ENSBTAG00000000484	rnaseq	Component 1	0	0
ENSBTAG00000000500	rnaseq	Component 1	0	0
ENSBTAG00000000575	rnaseq	Component 1	0	0
ENSBTAG00000000619	rnaseq	Component 1	0	0
ENSBTAG00000000620	rnaseq	Component 1	0	0
ENSBTAG00000000621	rnaseq	Component 1	0	0
ENSBTAG00000000671	rnaseq	Component 1	0	0
ENSBTAG00000000672	rnaseq	Component 1	0	0
ENSBTAG00000000690	rnaseq	Component 1	0	0
ENSBTAG00000000700	rnaseq	Component 1	0	0
ENSBTAG00000000746	rnaseq	Component 1	0	0
ENSBTAG00000000749	rnaseq	Component 1	0	0
ENSBTAG00000000871	rnaseq	Component 1	0	0
ENSBTAG00000000918	rnaseq	Component 1	0	0
ENSBTAG00000000928	rnaseq	Component 1	0	0
ENSBTAG00000000961	rnaseq	Component 1	0	0
ENSBTAG00000000965	rnaseq	Component 1	0	0
ENSBTAG00000001007	rnaseq	Component 1	0	0
ENSBTAG00000001032	rnaseq	Component 1	0	0
ENSBTAG00000001043	rnaseq	Component 1	0	0
ENSBTAG00000001051	rnaseq	Component 1	0	0
ENSBTAG00000001123	rnaseq	Component 1	0	0
ENSBTAG00000001164	rnaseq	Component 1	0	0
ENSBTAG00000001188	rnaseq	Component 1	0	0
ENSBTAG00000001199	rnaseq	Component 1	0	0
ENSBTAG00000001320	rnaseq	Component 1	0	0
ENSBTAG00000001504	rnaseq	Component 1	0	0
ENSBTAG00000001511	rnaseq	Component 1	0	0
ENSBTAG00000001514	rnaseq	Component 1	0	0
ENSBTAG00000001598	rnaseq	Component 1	0	0
ENSBTAG00000001627	rnaseq	Component 1	0	0
ENSBTAG00000001647	rnaseq	Component 1	0	0
ENSBTAG00000001660	rnaseq	Component 1	0	0
ENSBTAG00000001706	rnaseq	Component 1	0	0
ENSBTAG00000001765	rnaseq	Component 1	0	0
ENSBTAG00000001823	rnaseq	Component 1	0	0
ENSBTAG00000001835	rnaseq	Component 1	0	0
ENSBTAG00000001918	rnaseq	Component 1	0	0
ENSBTAG00000001952	rnaseq	Component 1	0	0
ENSBTAG00000001969	rnaseq	Component 1	0	0
ENSBTAG00000002029	rnaseq	Component 1	0	0
ENSBTAG00000002087	rnaseq	Component 1	0	0
ENSBTAG00000002089	rnaseq	Component 1	0	0
ENSBTAG00000002090	rnaseq	Component 1	0	0
ENSBTAG00000002123	rnaseq	Component 1	0	0
ENSBTAG00000002148	rnaseq	Component 1	0	0
ENSBTAG00000002174	rnaseq	Component 1	0	0
ENSBTAG00000002178	rnaseq	Component 1	0	0
ENSBTAG00000002206	rnaseq	Component 1	0	0
ENSBTAG00000002219	rnaseq	Component 1	0	0
ENSBTAG00000002233	rnaseq	Component 1	0	0
ENSBTAG00000002257	rnaseq	Component 1	0	0
ENSBTAG00000002302	rnaseq	Component 1	0	0
ENSBTAG00000002317	rnaseq	Component 1	0	0
ENSBTAG00000002344	rnaseq	Component 1	0	0
ENSBTAG00000002352	rnaseq	Component 1	0	0
ENSBTAG00000002455	rnaseq	Component 1	0	0
ENSBTAG00000002526	rnaseq	Component 1	0	0
ENSBTAG00000002633	rnaseq	Component 1	0	0
ENSBTAG00000002691	rnaseq	Component 1	0	0
ENSBTAG00000002718	rnaseq	Component 1	0	0
ENSBTAG00000002859	rnaseq	Component 1	0	0
ENSBTAG00000002978	rnaseq	Component 1	0	0
ENSBTAG00000002996	rnaseq	Component 1	0	0
ENSBTAG00000003045	rnaseq	Component 1	0	0
ENSBTAG00000003126	rnaseq	Component 1	0	0
ENSBTAG00000003185	rnaseq	Component 1	0	0
ENSBTAG00000003239	rnaseq	Component 1	0	0
ENSBTAG00000003278	rnaseq	Component 1	0	0
ENSBTAG00000003304	rnaseq	Component 1	0	0
ENSBTAG00000003319	rnaseq	Component 1	0	0
ENSBTAG00000003332	rnaseq	Component 1	0	0
ENSBTAG00000003353	rnaseq	Component 1	0	0
ENSBTAG00000003394	rnaseq	Component 1	0	0
ENSBTAG00000003414	rnaseq	Component 1	0	0
ENSBTAG00000003499	rnaseq	Component 1	0	0
ENSBTAG00000003519	rnaseq	Component 1	-0.083345	0.26218
ENSBTAG00000003532	rnaseq	Component 1	0	0
ENSBTAG00000003598	rnaseq	Component 1	0	0
ENSBTAG00000003658	rnaseq	Component 1	0	0
ENSBTAG00000003669	rnaseq	Component 1	0	0
ENSBTAG00000003682	rnaseq	Component 1	0	0
ENSBTAG00000003684	rnaseq	Component 1	0	0
ENSBTAG00000003692	rnaseq	Component 1	0	0
ENSBTAG00000003693	rnaseq	Component 1	0	0
ENSBTAG00000003713	rnaseq	Component 1	0	0
ENSBTAG00000003727	rnaseq	Component 1	0	0
ENSBTAG00000003798	rnaseq	Component 1	0	0
ENSBTAG00000003822	rnaseq	Component 1	0	0
ENSBTAG00000003882	rnaseq	Component 1	0	0
ENSBTAG00000003907	rnaseq	Component 1	0	0
ENSBTAG00000003944	rnaseq	Component 1	-0.122993	0.386901
ENSBTAG00000004019	rnaseq	Component 1	0	0
ENSBTAG00000004036	rnaseq	Component 1	0	0
ENSBTAG00000004059	rnaseq	Component 1	0	0
ENSBTAG00000004150	rnaseq	Component 1	0	0
ENSBTAG00000004225	rnaseq	Component 1	0	0
ENSBTAG00000004248	rnaseq	Component 1	0	0
ENSBTAG00000004267	rnaseq	Component 1	0	0
ENSBTAG00000004279	rnaseq	Component 1	0	0
ENSBTAG00000004302	rnaseq	Component 1	0	0
ENSBTAG00000004375	rnaseq	Component 1	0	0
ENSBTAG00000004381	rnaseq	Component 1	0	0
ENSBTAG00000004392	rnaseq	Component 1	0	0
ENSBTAG00000004418	rnaseq	Component 1	0	0
ENSBTAG00000004423	rnaseq	Component 1	0	0
ENSBTAG00000004518	rnaseq	Component 1	0	0
ENSBTAG00000004554	rnaseq	Component 1	0	0
ENSBTAG00000004608	rnaseq	Component 1	0	0
ENSBTAG00000004639	rnaseq	Component 1	0	0
ENSBTAG00000004739	rnaseq	Component 1	0	0
ENSBTAG00000004754	rnaseq	Component 1	0	0
ENSBTAG00000004781	rnaseq	Component 1	0	0
ENSBTAG00000004799	rnaseq	Component 1	0	0
ENSBTAG00000004879	rnaseq	Component 1	0	0
ENSBTAG00000004903	rnaseq	Component 1	0	0
ENSBTAG00000004990	rnaseq	Component 1	0	0
ENSBTAG00000005150	rnaseq	Component 1	0	0
ENSBTAG00000005235	rnaseq	Component 1	0	0
ENSBTAG00000005238	rnaseq	Component 1	0	0
ENSBTAG00000005312	rnaseq	Component 1	0	0
ENSBTAG00000005353	rnaseq	Component 1	0	0
ENSBTAG00000005377	rnaseq	Component 1	0	0
ENSBTAG00000005469	rnaseq	Component 1	0	0
ENSBTAG00000005517	rnaseq	Component 1	0	0
ENSBTAG00000005533	rnaseq	Component 1	0	0
ENSBTAG00000005562	rnaseq	Component 1	0	0
ENSBTAG00000005589	rnaseq	Component 1	0	0
ENSBTAG00000005668	rnaseq	Component 1	0	0
ENSBTAG00000005730	rnaseq	Component 1	0	0
ENSBTAG00000005738	rnaseq	Component 1	0	0
ENSBTAG00000005741	rnaseq	Component 1	0	0
ENSBTAG00000005784	rnaseq	Component 1	0	0
ENSBTAG00000005796	rnaseq	Component 1	0	0
ENSBTAG00000005797	rnaseq	Component 1	0	0
ENSBTAG00000005843	rnaseq	Component 1	0	0
ENSBTAG00000005958	rnaseq	Component 1	0	0
ENSBTAG00000005968	rnaseq	Component 1	0	0
ENSBTAG00000006016	rnaseq	Component 1	0	0
ENSBTAG00000006024	rnaseq	Component 1	0	0
ENSBTAG00000006037	rnaseq	Component 1	0	0
ENSBTAG00000006156	rnaseq	Component 1	0	0
ENSBTAG00000006176	rnaseq	Component 1	0	0
ENSBTAG00000006188	rnaseq	Component 1	0	0
ENSBTAG00000006221	rnaseq	Component 1	-0.165231	0.519771
ENSBTAG00000006328	rnaseq	Component 1	0	0
ENSBTAG00000006343	rnaseq	Component 1	0	0
ENSBTAG00000006354	rnaseq	Component 1	0	0
ENSBTAG00000006383	rnaseq	Component 1	0	0
ENSBTAG00000006491	rnaseq	Component 1	0	0
ENSBTAG00000006505	rnaseq	Component 1	-0.0453697	0.14272
ENSBTAG00000006523	rnaseq	Component 1	-0.107633	0.338583
ENSBTAG00000006570	rnaseq	Component 1	0	0
ENSBTAG00000006593	rnaseq	Component 1	0	0
ENSBTAG00000006608	rnaseq	Component 1	0	0
ENSBTAG00000006685	rnaseq	Component 1	0	0
ENSBTAG00000006694	rnaseq	Component 1	0	0
ENSBTAG00000006734	rnaseq	Component 1	0	0
ENSBTAG00000006739	rnaseq	Component 1	0	0
ENSBTAG00000006752	rnaseq	Component 1	0	0
ENSBTAG00000006806	rnaseq	Component 1	0	0
ENSBTAG00000006807	rnaseq	Component 1	0	0
ENSBTAG00000006811	rnaseq	Component 1	0	0
ENSBTAG00000006823	rnaseq	Component 1	0	0
ENSBTAG00000006877	rnaseq	Component 1	0	0
ENSBTAG00000006896	rnaseq	Component 1	0	0
ENSBTAG00000006899	rnaseq	Component 1	0	0
ENSBTAG00000006921	rnaseq	Component 1	0	0
ENSBTAG00000006958	rnaseq	Component 1	0	0
ENSBTAG00000006966	rnaseq	Component 1	0	0
ENSBTAG00000006999	rnaseq	Component 1	-0.176798	0.556157
ENSBTAG00000007039	rnaseq	Component 1	0	0
ENSBTAG00000007047	rnaseq	Component 1	0	0
ENSBTAG00000007065	rnaseq	Component 1	0	0
ENSBTAG00000007071	rnaseq	Component 1	0	0
ENSBTAG00000007103	rnaseq	Component 1	0	0
ENSBTAG00000007105	rnaseq	Component 1	0	0
ENSBTAG00000007144	rnaseq	Component 1	0	0
ENSBTAG00000007145	rnaseq	Component 1	0	0
ENSBTAG00000007204	rnaseq	Component 1	0	0
ENSBTAG00000007206	rnaseq	Component 1	0	0
ENSBTAG00000007223	rnaseq	Component 1	0	0
ENSBTAG00000007239	rnaseq	Component 1	0	0
ENSBTAG00000007298	rnaseq	Component 1	0	0
ENSBTAG00000007362	rnaseq	Component 1	0	0
ENSBTAG00000007379	rnaseq	Component 1	0	0
ENSBTAG00000007394	rnaseq	Component 1	0	0
ENSBTAG00000007436	rnaseq	Component 1	0	0
ENSBTAG00000007449	rnaseq	Component 1	0	0
ENSBTAG00000007522	rnaseq	Component 1	0	0
ENSBTAG00000007583	rnaseq	Component 1	0	0
ENSBTAG00000007588	rnaseq	Component 1	0	0
ENSBTAG00000007659	rnaseq	Component 1	0	0
ENSBTAG00000007740	rnaseq	Component 1	0	0
ENSBTAG00000007765	rnaseq	Component 1	0	0
ENSBTAG00000007777	rnaseq	Component 1	0	0
ENSBTAG00000007814	rnaseq	Component 1	0	0
ENSBTAG00000007851	rnaseq	Component 1	0	0
ENSBTAG00000007887	rnaseq	Component 1	0	0
ENSBTAG00000007901	rnaseq	Component 1	-0.198003	0.622863
ENSBTAG00000007904	rnaseq	Component 1	0	0
ENSBTAG00000007958	rnaseq	Component 1	0	0
ENSBTAG00000008004	rnaseq	Component 1	0	0
ENSBTAG00000008023	rnaseq	Component 1	0	0
ENSBTAG00000008039	rnaseq	Component 1	0	0
ENSBTAG00000008057	rnaseq	Component 1	0	0
ENSBTAG00000008124	rnaseq	Component 1	-0.0991626	0.311938
ENSBTAG00000008173	rnaseq	Component 1	0.0594133	0.186897
ENSBTAG00000008318	rnaseq	Component 1	0	0
ENSBTAG00000008331	rnaseq	Component 1	0	0
ENSBTAG00000008353	rnaseq	Component 1	0	0
ENSBTAG00000008362	rnaseq	Component 1	0	0
ENSBTAG00000008411	rnaseq	Component 1	0	0
ENSBTAG00000008417	rnaseq	Component 1	0	0
ENSBTAG00000008420	rnaseq	Component 1	0	0
ENSBTAG00000008428	rnaseq	Component 1	0	0
ENSBTAG00000008442	rnaseq	Component 1	0	0
ENSBTAG00000008497	rnaseq	Component 1	0	0
ENSBTAG00000008507	rnaseq	Component 1	0	0
ENSBTAG00000008555	rnaseq	Component 1	0	0
ENSBTAG00000008592	rnaseq	Component 1	-0.031049	0.0976713
ENSBTAG00000008611	rnaseq	Component 1	0	0
ENSBTAG00000008631	rnaseq	Component 1	0	0
ENSBTAG00000008638	rnaseq	Component 1	0	0
ENSBTAG00000008644	rnaseq	Component 1	0	0
ENSBTAG00000008645	rnaseq	Component 1	0	0
ENSBTAG00000008648	rnaseq	Component 1	0	0
ENSBTAG00000008674	rnaseq	Component 1	0	0
ENSBTAG00000008700	rnaseq	Component 1	0	0
ENSBTAG00000008718	rnaseq	Component 1	0	0
ENSBTAG00000008752	rnaseq	Component 1	0	0
ENSBTAG00000008764	rnaseq	Component 1	0	0
ENSBTAG00000008779	rnaseq	Component 1	0	0
ENSBTAG00000008849	rnaseq	Component 1	0	0
ENSBTAG00000008897	rnaseq	Component 1	0	0
ENSBTAG00000008939	rnaseq	Component 1	0	0
ENSBTAG00000008951	rnaseq	Component 1	0	0
ENSBTAG00000008978	rnaseq	Component 1	0	0
ENSBTAG00000009019	rnaseq	Component 1	0	0
ENSBTAG00000009050	rnaseq	Component 1	0	0
ENSBTAG00000009084	rnaseq	Component 1	0	0
ENSBTAG00000009191	rnaseq	Component 1	0	0
ENSBTAG00000009223	rnaseq	Component 1	0	0
ENSBTAG00000009302	rnaseq	Component 1	0	0
ENSBTAG00000009338	rnaseq	Component 1	0	0
ENSBTAG00000009357	rnaseq	Component 1	0	0
ENSBTAG00000009389	rnaseq	Component 1	0	0
ENSBTAG00000009391	rnaseq	Component 1	0	0
ENSBTAG00000009405	rnaseq	Component 1	0	0
ENSBTAG00000009419	rnaseq	Component 1	0	0
ENSBTAG00000009426	rnaseq	Component 1	0	0
ENSBTAG00000009447	rnaseq	Component 1	0	0
ENSBTAG00000009493	rnaseq	Component 1	0	0
ENSBTAG00000009495	rnaseq	Component 1	0	0
ENSBTAG00000009515	rnaseq	Component 1	0	0
ENSBTAG00000009654	rnaseq	Component 1	0	0
ENSBTAG00000009674	rnaseq	Component 1	0	0
ENSBTAG00000009715	rnaseq	Component 1	0	0
ENSBTAG00000009749	rnaseq	Component 1	0	0
ENSBTAG00000009773	rnaseq	Component 1	-0.0900518	0.283278
ENSBTAG00000009863	rnaseq	Component 1	0	0
ENSBTAG00000009876	rnaseq	Component 1	0	0
ENSBTAG00000009964	rnaseq	Component 1	0	0
ENSBTAG00000009985	rnaseq	Component 1	0	0
ENSBTAG00000010007	rnaseq	Component 1	0	0
ENSBTAG00000010026	rnaseq	Component 1	0	0
ENSBTAG00000010029	rnaseq	Component 1	0	0
ENSBTAG00000010065	rnaseq	Component 1	0	0
ENSBTAG00000010120	rnaseq	Component 1	0	0
ENSBTAG00000010170	rnaseq	Component 1	0	0
ENSBTAG00000010191	rnaseq	Component 1	0	0
ENSBTAG00000010227	rnaseq	Component 1	0	0
ENSBTAG00000010273	rnaseq	Component 1	-0.204565	0.643503
ENSBTAG00000010293	rnaseq	Component 1	0	0
ENSBTAG00000010299	rnaseq	Component 1	0	0
ENSBTAG00000010311	rnaseq	Component 1	0	0
ENSBTAG00000010328	rnaseq	Component 1	-0.0142787	0.0449169
ENSBTAG00000010350	rnaseq	Component 1	0	0
ENSBTAG00000010386	rnaseq	Component 1	0	0
ENSBTAG00000010439	rnaseq	Component 1	0	0
ENSBTAG00000010444	rnaseq	Component 1	0	0
ENSBTAG00000010464	rnaseq	Component 1	0	0
ENSBTAG00000010498	rnaseq	Component 1	0	0
ENSBTAG00000010615	rnaseq	Component 1	0	0
ENSBTAG00000010662	rnaseq	Component 1	0	0
ENSBTAG00000010670	rnaseq	Component 1	0	0
ENSBTAG00000010677	rnaseq	Component 1	0	0
ENSBTAG00000010737	rnaseq	Component 1	0	0
ENSBTAG00000010777	rnaseq	Component 1	0	0
ENSBTAG00000010837	rnaseq	Component 1	0	0
ENSBTAG00000010890	rnaseq	Component 1	0	0
ENSBTAG00000010947	rnaseq	Component 1	0	0
ENSBTAG00000010986	rnaseq	Component 1	0	0
ENSBTAG00000011037	rnaseq	Component 1	0	0
ENSBTAG00000011043	rnaseq	Component 1	0	0
ENSBTAG00000011068	rnaseq	Component 1	0	0
ENSBTAG00000011079	rnaseq	Component 1	0	0
ENSBTAG00000011106	rnaseq	Component 1	0	0
ENSBTAG00000011147	rnaseq	Component 1	0	0
ENSBTAG00000011190	rnaseq	Component 1	0	0
ENSBTAG00000011237	rnaseq	Component 1	0	0
ENSBTAG00000011246	rnaseq	Component 1	0	0
ENSBTAG00000011311	rnaseq	Component 1	0	0
ENSBTAG00000011337	rnaseq	Component 1	0	0
ENSBTAG00000011463	rnaseq	Component 1	0	0
ENSBTAG00000011588	rnaseq	Component 1	0	0
ENSBTAG00000011624	rnaseq	Component 1	0	0
ENSBTAG00000011634	rnaseq	Component 1	0	0
ENSBTAG00000011677	rnaseq	Component 1	-0.100739	0.316897
ENSBTAG00000011684	rnaseq	Component 1	0	0
ENSBTAG00000011731	rnaseq	Component 1	0	0
ENSBTAG00000011779	rnaseq	Component 1	0	0
ENSBTAG00000011842	rnaseq	Component 1	0	0
ENSBTAG00000011866	rnaseq	Component 1	0	0
ENSBTAG00000011871	rnaseq	Component 1	0	0
ENSBTAG00000011879	rnaseq	Component 1	0	0
ENSBTAG00000011893	rnaseq	Component 1	0	0
ENSBTAG00000011908	rnaseq	Component 1	0	0
ENSBTAG00000011914	rnaseq	Component 1	0	0
ENSBTAG00000011927	rnaseq	Component 1	0	0
ENSBTAG00000011930	rnaseq	Component 1	0	0
ENSBTAG00000011957	rnaseq	Component 1	0	0
ENSBTAG00000011975	rnaseq	Component 1	0	0
ENSBTAG00000011988	rnaseq	Component 1	0	0
ENSBTAG00000012031	rnaseq	Component 1	0	0
ENSBTAG00000012087	rnaseq	Component 1	0	0
ENSBTAG00000012152	rnaseq	Component 1	0	0
ENSBTAG00000012252	rnaseq	Component 1	0	0
ENSBTAG00000012273	rnaseq	Component 1	0	0
ENSBTAG00000012280	rnaseq	Component 1	0	0
ENSBTAG00000012321	rnaseq	Component 1	0	0
ENSBTAG00000012342	rnaseq	Component 1	0	0
ENSBTAG00000012374	rnaseq	Component 1	0	0
ENSBTAG00000012456	rnaseq	Component 1	0	0
ENSBTAG00000012507	rnaseq	Component 1	0	0
ENSBTAG00000012538	rnaseq	Component 1	0	0
ENSBTAG00000012541	rnaseq	Component 1	0	0
ENSBTAG00000012600	rnaseq	Component 1	0	0
ENSBTAG00000012638	rnaseq	Component 1	0	0
ENSBTAG00000012640	rnaseq	Component 1	0	0
ENSBTAG00000012656	rnaseq	Component 1	0	0
ENSBTAG00000012667	rnaseq	Component 1	0	0
ENSBTAG00000012698	rnaseq	Component 1	0	0
ENSBTAG00000012715	rnaseq	Component 1	0	0
ENSBTAG00000012722	rnaseq	Component 1	0	0
ENSBTAG00000012723	rnaseq	Component 1	0	0
ENSBTAG00000012729	rnaseq	Component 1	0	0
ENSBTAG00000012745	rnaseq	Component 1	0	0
ENSBTAG00000012844	rnaseq	Component 1	0	0
ENSBTAG00000012856	rnaseq	Component 1	0	0
ENSBTAG00000012868	rnaseq	Component 1	0	0
ENSBTAG00000012937	rnaseq	Component 1	0	0
ENSBTAG00000012944	rnaseq	Component 1	0	0
ENSBTAG00000013036	rnaseq	Component 1	0	0
ENSBTAG00000013045	rnaseq	Component 1	0	0
ENSBTAG00000013047	rnaseq	Component 1	0	0
ENSBTAG00000013069	rnaseq	Component 1	0	0
ENSBTAG00000013095	rnaseq	Component 1	0	0
ENSBTAG00000013120	rnaseq	Component 1	0	0
ENSBTAG00000013197	rnaseq	Component 1	0	0
ENSBTAG00000013201	rnaseq	Component 1	0	0
ENSBTAG00000013205	rnaseq	Component 1	0	0
ENSBTAG00000013239	rnaseq	Component 1	0	0
ENSBTAG00000013256	rnaseq	Component 1	0	0
ENSBTAG00000013290	rnaseq	Component 1	0	0
ENSBTAG00000013300	rnaseq	Component 1	0	0
ENSBTAG00000013421	rnaseq	Component 1	0	0
ENSBTAG00000013439	rnaseq	Component 1	0	0
ENSBTAG00000013451	rnaseq	Component 1	0	0
ENSBTAG00000013507	rnaseq	Component 1	0	0
ENSBTAG00000013555	rnaseq	Component 1	0	0
ENSBTAG00000013588	rnaseq	Component 1	0	0
ENSBTAG00000013589	rnaseq	Component 1	0	0
ENSBTAG00000013607	rnaseq	Component 1	0	0
ENSBTAG00000013653	rnaseq	Component 1	0	0
ENSBTAG00000013677	rnaseq	Component 1	0	0
ENSBTAG00000013685	rnaseq	Component 1	0	0
ENSBTAG00000013706	rnaseq	Component 1	0	0
ENSBTAG00000013720	rnaseq	Component 1	0	0
ENSBTAG00000013723	rnaseq	Component 1	0	0
ENSBTAG00000013761	rnaseq	Component 1	0	0
ENSBTAG00000013831	rnaseq	Component 1	0	0
ENSBTAG00000013854	rnaseq	Component 1	0	0
ENSBTAG00000013873	rnaseq	Component 1	0	0
ENSBTAG00000014058	rnaseq	Component 1	0	0
ENSBTAG00000014064	rnaseq	Component 1	0	0
ENSBTAG00000014069	rnaseq	Component 1	0	0
ENSBTAG00000014103	rnaseq	Component 1	0	0
ENSBTAG00000014122	rnaseq	Component 1	-0.172037	0.541181
ENSBTAG00000014129	rnaseq	Component 1	0	0
ENSBTAG00000014153	rnaseq	Component 1	0	0
ENSBTAG00000014204	rnaseq	Component 1	0	0
ENSBTAG00000014205	rnaseq	Component 1	0	0
ENSBTAG00000014220	rnaseq	Component 1	0	0
ENSBTAG00000014227	rnaseq	Component 1	0	0
ENSBTAG00000014267	rnaseq	Component 1	0	0
ENSBTAG00000014269	rnaseq	Component 1	-0.0867941	0.27303
ENSBTAG00000014288	rnaseq	Component 1	0	0
ENSBTAG00000014296	rnaseq	Component 1	0	0
ENSBTAG00000014357	rnaseq	Component 1	0	0
ENSBTAG00000014376	rnaseq	Component 1	0	0
ENSBTAG00000014421	rnaseq	Component 1	0	0
ENSBTAG00000014424	rnaseq	Component 1	0	0
ENSBTAG00000014465	rnaseq	Component 1	0	0
ENSBTAG00000014548	rnaseq	Component 1	0	0
ENSBTAG00000014549	rnaseq	Component 1	0	0
ENSBTAG00000014567	rnaseq	Component 1	0	0
ENSBTAG00000014612	rnaseq	Component 1	0	0
ENSBTAG00000014643	rnaseq	Component 1	0	0
ENSBTAG00000014665	rnaseq	Component 1	0	0
ENSBTAG00000014677	rnaseq	Component 1	0	0
ENSBTAG00000014680	rnaseq	Component 1	0	0
ENSBTAG00000014733	rnaseq	Component 1	0	0
ENSBTAG00000014746	rnaseq	Component 1	0	0
ENSBTAG00000014831	rnaseq	Component 1	0	0
ENSBTAG00000014834	rnaseq	Component 1	0	0
ENSBTAG00000014916	rnaseq	Component 1	0	0
ENSBTAG00000015016	rnaseq	Component 1	0	0
ENSBTAG00000015027	rnaseq	Component 1	0	0
ENSBTAG00000015032	rnaseq	Component 1	0	0
ENSBTAG00000015065	rnaseq	Component 1	0	0
ENSBTAG00000015084	rnaseq	Component 1	0	0
ENSBTAG00000015086	rnaseq	Component 1	0	0
ENSBTAG00000015095	rnaseq	Component 1	0	0
ENSBTAG00000015105	rnaseq	Component 1	0	0
ENSBTAG00000015106	rnaseq	Component 1	0	0
ENSBTAG00000015109	rnaseq	Component 1	0	0
ENSBTAG00000015117	rnaseq	Component 1	0	0
ENSBTAG00000015129	rnaseq	Component 1	0	0
ENSBTAG00000015163	rnaseq	Component 1	0	0
ENSBTAG00000015171	rnaseq	Component 1	0	0
ENSBTAG00000015192	rnaseq	Component 1	0	0
ENSBTAG00000015214	rnaseq	Component 1	0	0
ENSBTAG00000015224	rnaseq	Component 1	0	0
ENSBTAG00000015229	rnaseq	Component 1	0	0
ENSBTAG00000015294	rnaseq	Component 1	0	0
ENSBTAG00000015312	rnaseq	Component 1	0	0
ENSBTAG00000015376	rnaseq	Component 1	0	0
ENSBTAG00000015415	rnaseq	Component 1	0	0
ENSBTAG00000015462	rnaseq	Component 1	0	0
ENSBTAG00000015485	rnaseq	Component 1	0	0
ENSBTAG00000015487	rnaseq	Component 1	0	0
ENSBTAG00000015520	rnaseq	Component 1	-0.0592269	0.186311
ENSBTAG00000015592	rnaseq	Component 1	0	0
ENSBTAG00000015650	rnaseq	Component 1	0	0
ENSBTAG00000015798	rnaseq	Component 1	0	0
ENSBTAG00000015854	rnaseq	Component 1	0	0
ENSBTAG00000015894	rnaseq	Component 1	0	0
ENSBTAG00000015907	rnaseq	Component 1	0	0
ENSBTAG00000015915	rnaseq	Component 1	0	0
ENSBTAG00000015949	rnaseq	Component 1	0	0
ENSBTAG00000016048	rnaseq	Component 1	0	0
ENSBTAG00000016121	rnaseq	Component 1	0	0
ENSBTAG00000016139	rnaseq	Component 1	0	0
ENSBTAG00000016156	rnaseq	Component 1	0	0
ENSBTAG00000016204	rnaseq	Component 1	0	0
ENSBTAG00000016229	rnaseq	Component 1	0	0
ENSBTAG00000016257	rnaseq	Component 1	0	0
ENSBTAG00000016294	rnaseq	Component 1	0	0
ENSBTAG00000016312	rnaseq	Component 1	0	0
ENSBTAG00000016335	rnaseq	Component 1	0	0
ENSBTAG00000016337	rnaseq	Component 1	0	0
ENSBTAG00000016384	rnaseq	Component 1	0	0
ENSBTAG00000016477	rnaseq	Component 1	0	0
ENSBTAG00000016514	rnaseq	Component 1	0	0
ENSBTAG00000016519	rnaseq	Component 1	0	0
ENSBTAG00000016528	rnaseq	Component 1	0	0
ENSBTAG00000016568	rnaseq	Component 1	0	0
ENSBTAG00000016606	rnaseq	Component 1	0	0
ENSBTAG00000016663	rnaseq	Component 1	0	0
ENSBTAG00000016684	rnaseq	Component 1	0	0
ENSBTAG00000016729	rnaseq	Component 1	0	0
ENSBTAG00000016762	rnaseq	Component 1	0	0
ENSBTAG00000016782	rnaseq	Component 1	0	0
ENSBTAG00000016785	rnaseq	Component 1	0	0
ENSBTAG00000017060	rnaseq	Component 1	0	0
ENSBTAG00000017199	rnaseq	Component 1	0	0
ENSBTAG00000017209	rnaseq	Component 1	0	0
ENSBTAG00000017219	rnaseq	Component 1	0	0
ENSBTAG00000017240	rnaseq	Component 1	0	0
ENSBTAG00000017251	rnaseq	Component 1	0	0
ENSBTAG00000017252	rnaseq	Component 1	0	0
ENSBTAG00000017280	rnaseq	Component 1	0	0
ENSBTAG00000017306	rnaseq	Component 1	0	0
ENSBTAG00000017348	rnaseq	Component 1	0	0
ENSBTAG00000017408	rnaseq	Component 1	0	0
ENSBTAG00000017409	rnaseq	Component 1	0	0
ENSBTAG00000017411	rnaseq	Component 1	0	0
ENSBTAG00000017436	rnaseq	Component 1	0	0
ENSBTAG00000017440	rnaseq	Component 1	0	0
ENSBTAG00000017457	rnaseq	Component 1	0	0
ENSBTAG00000017466	rnaseq	Component 1	0	0
ENSBTAG00000017549	rnaseq	Component 1	0	0
ENSBTAG00000017593	rnaseq	Component 1	0	0
ENSBTAG00000017785	rnaseq	Component 1	0	0
ENSBTAG00000017824	rnaseq	Component 1	0	0
ENSBTAG00000017827	rnaseq	Component 1	0	0
ENSBTAG00000017837	rnaseq	Component 1	0	0
ENSBTAG00000017847	rnaseq	Component 1	0	0
ENSBTAG00000017946	rnaseq	Component 1	0	0
ENSBTAG00000017969	rnaseq	Component 1	0	0
ENSBTAG00000018012	rnaseq	Component 1	0	0
ENSBTAG00000018071	rnaseq	Component 1	0	0
ENSBTAG00000018101	rnaseq	Component 1	0	0
ENSBTAG00000018108	rnaseq	Component 1	0	0
ENSBTAG00000018134	rnaseq	Component 1	-0.00305769	0.00961863
ENSBTAG00000018152	rnaseq	Component 1	0	0
ENSBTAG00000018167	rnaseq	Component 1	0	0
ENSBTAG00000018186	rnaseq	Component 1	-0.106524	0.335096
ENSBTAG00000018214	rnaseq	Component 1	0	0
ENSBTAG00000018223	rnaseq	Component 1	-0.291225	0.916111
ENSBTAG00000018234	rnaseq	Component 1	0	0
ENSBTAG00000018245	rnaseq	Component 1	0	0
ENSBTAG00000018280	rnaseq	Component 1	0	0
ENSBTAG00000018292	rnaseq	Component 1	0	0
ENSBTAG00000018297	rnaseq	Component 1	0	0
ENSBTAG00000018310	rnaseq	Component 1	0	0
ENSBTAG00000018315	rnaseq	Component 1	0	0
ENSBTAG00000018358	rnaseq	Component 1	0	0
ENSBTAG00000018398	rnaseq	Component 1	0	0
ENSBTAG00000018413	rnaseq	Component 1	0	0
ENSBTAG00000018445	rnaseq	Component 1	0	0
ENSBTAG00000018452	rnaseq	Component 1	0	0
ENSBTAG00000018545	rnaseq	Component 1	0	0
ENSBTAG00000018566	rnaseq	Component 1	0	0
ENSBTAG00000018713	rnaseq	Component 1	0	0
ENSBTAG00000018795	rnaseq	Component 1	0	0
ENSBTAG00000018843	rnaseq	Component 1	0	0
ENSBTAG00000018862	rnaseq	Component 1	0	0
ENSBTAG00000018959	rnaseq	Component 1	0	0
ENSBTAG00000018969	rnaseq	Component 1	0	0
ENSBTAG00000018971	rnaseq	Component 1	0	0
ENSBTAG00000018989	rnaseq	Component 1	0	0
ENSBTAG00000018996	rnaseq	Component 1	0	0
ENSBTAG00000018999	rnaseq	Component 1	0	0
ENSBTAG00000019049	rnaseq	Component 1	0	0
ENSBTAG00000019051	rnaseq	Component 1	0	0
ENSBTAG00000019094	rnaseq	Component 1	0	0
ENSBTAG00000019130	rnaseq	Component 1	0	0
ENSBTAG00000019152	rnaseq	Component 1	0	0
ENSBTAG00000019217	rnaseq	Component 1	0	0
ENSBTAG00000019219	rnaseq	Component 1	0	0
ENSBTAG00000019289	rnaseq	Component 1	-0.0793731	0.249686
ENSBTAG00000019290	rnaseq	Component 1	0	0
ENSBTAG00000019297	rnaseq	Component 1	0	0
ENSBTAG00000019325	rnaseq	Component 1	0	0
ENSBTAG00000019330	rnaseq	Component 1	0	0
ENSBTAG00000019347	rnaseq	Component 1	0	0
ENSBTAG00000019385	rnaseq	Component 1	0	0
ENSBTAG00000019453	rnaseq	Component 1	0	0
ENSBTAG00000019517	rnaseq	Component 1	0	0
ENSBTAG00000019526	rnaseq	Component 1	0	0
ENSBTAG00000019532	rnaseq	Component 1	0	0
ENSBTAG00000019567	rnaseq	Component 1	-0.151683	0.477152
ENSBTAG00000019627	rnaseq	Component 1	0	0
ENSBTAG00000019633	rnaseq	Component 1	0	0
ENSBTAG00000019669	rnaseq	Component 1	-0.0621884	0.195627
ENSBTAG00000019686	rnaseq	Component 1	0	0
ENSBTAG00000019714	rnaseq	Component 1	0	0
ENSBTAG00000019871	rnaseq	Component 1	0	0
ENSBTAG00000019876	rnaseq	Component 1	0	0
ENSBTAG00000019997	rnaseq	Component 1	0	0
ENSBTAG00000020000	rnaseq	Component 1	0	0
ENSBTAG00000020032	rnaseq	Component 1	0	0
ENSBTAG00000020074	rnaseq	Component 1	0	0
ENSBTAG00000020078	rnaseq	Component 1	0	0
ENSBTAG00000020190	rnaseq	Component 1	0	0
ENSBTAG00000020219	rnaseq	Component 1	0	0
ENSBTAG00000020257	rnaseq	Component 1	0	0
ENSBTAG00000020261	rnaseq	Component 1	-0.0716726	0.225462
ENSBTAG00000020319	rnaseq	Component 1	0	0
ENSBTAG00000020366	rnaseq	Component 1	0	0
ENSBTAG00000020397	rnaseq	Component 1	0	0
ENSBTAG00000020430	rnaseq	Component 1	0	0
ENSBTAG00000020441	rnaseq	Component 1	0	0
ENSBTAG00000020446	rnaseq	Component 1	0	0
ENSBTAG00000020515	rnaseq	Component 1	0	0
ENSBTAG00000020530	rnaseq	Component 1	0	0
ENSBTAG00000020551	rnaseq	Component 1	0	0
ENSBTAG00000020563	rnaseq	Component 1	0	0
ENSBTAG00000020566	rnaseq	Component 1	0	0
ENSBTAG00000020580	rnaseq	Component 1	-0.0362126	0.113915
ENSBTAG00000020613	rnaseq	Component 1	0	0
ENSBTAG00000020629	rnaseq	Component 1	0	0
ENSBTAG00000020644	rnaseq	Component 1	0	0
ENSBTAG00000020671	rnaseq	Component 1	0	0
ENSBTAG00000020729	rnaseq	Component 1	0	0
ENSBTAG00000020759	rnaseq	Component 1	0	0
ENSBTAG00000020780	rnaseq	Component 1	0	0
ENSBTAG00000020892	rnaseq	Component 1	-0.115415	0.363064
ENSBTAG00000020940	rnaseq	Component 1	0	0
ENSBTAG00000021008	rnaseq	Component 1	0	0
ENSBTAG00000021050	rnaseq	Component 1	0	0
ENSBTAG00000021115	rnaseq	Component 1	0	0
ENSBTAG00000021187	rnaseq	Component 1	0	0
ENSBTAG00000021195	rnaseq	Component 1	0	0
ENSBTAG00000021215	rnaseq	Component 1	0	0
ENSBTAG00000021240	rnaseq	Component 1	-0.166139	0.522628
ENSBTAG00000021248	rnaseq	Component 1	0	0
ENSBTAG00000021251	rnaseq	Component 1	0	0
ENSBTAG00000021257	rnaseq	Component 1	0	0
ENSBTAG00000021374	rnaseq	Component 1	0	0
ENSBTAG00000021407	rnaseq	Component 1	0	0
ENSBTAG00000021471	rnaseq	Component 1	0	0
ENSBTAG00000021482	rnaseq	Component 1	0	0
ENSBTAG00000021484	rnaseq	Component 1	0	0
ENSBTAG00000021485	rnaseq	Component 1	0	0
ENSBTAG00000021491	rnaseq	Component 1	0	0
ENSBTAG00000021604	rnaseq	Component 1	0	0
ENSBTAG00000021675	rnaseq	Component 1	0	0
ENSBTAG00000021699	rnaseq	Component 1	0	0
ENSBTAG00000021723	rnaseq	Component 1	0	0
ENSBTAG00000021725	rnaseq	Component 1	0	0
ENSBTAG00000021741	rnaseq	Component 1	0	0
ENSBTAG00000021818	rnaseq	Component 1	0	0
ENSBTAG00000021838	rnaseq	Component 1	0	0
ENSBTAG00000021846	rnaseq	Component 1	0	0
ENSBTAG00000021855	rnaseq	Component 1	0	0
ENSBTAG00000021935	rnaseq	Component 1	0	0
ENSBTAG00000021939	rnaseq	Component 1	0	0
ENSBTAG00000021972	rnaseq	Component 1	0	0
ENSBTAG00000021978	rnaseq	Component 1	0	0
ENSBTAG00000021993	rnaseq	Component 1	0	0
ENSBTAG00000022588	rnaseq	Component 1	0	0
ENSBTAG00000022715	rnaseq	Component 1	-0.317892	1
ENSBTAG00000022762	rnaseq	Component 1	0	0
ENSBTAG00000022783	rnaseq	Component 1	0	0
ENSBTAG00000022837	rnaseq	Component 1	0	0
ENSBTAG00000022890	rnaseq	Component 1	0	0
ENSBTAG00000022927	rnaseq	Component 1	0	0
ENSBTAG00000022960	rnaseq	Component 1	0	0
ENSBTAG00000023073	rnaseq	Component 1	0	0
ENSBTAG00000023146	rnaseq	Component 1	0	0
ENSBTAG00000023648	rnaseq	Component 1	0	0
ENSBTAG00000023806	rnaseq	Component 1	0	0
ENSBTAG00000023920	rnaseq	Component 1	0	0
ENSBTAG00000024058	rnaseq	Component 1	0	0
ENSBTAG00000024091	rnaseq	Component 1	0	0
ENSBTAG00000024340	rnaseq	Component 1	0	0
ENSBTAG00000024632	rnaseq	Component 1	0	0
ENSBTAG00000024801	rnaseq	Component 1	0	0
ENSBTAG00000024995	rnaseq	Component 1	0	0
ENSBTAG00000025071	rnaseq	Component 1	0	0
ENSBTAG00000025200	rnaseq	Component 1	0	0
ENSBTAG00000025320	rnaseq	Component 1	0	0
ENSBTAG00000025413	rnaseq	Component 1	0	0
ENSBTAG00000025522	rnaseq	Component 1	0	0
ENSBTAG00000025667	rnaseq	Component 1	0	0
ENSBTAG00000025848	rnaseq	Component 1	0	0
ENSBTAG00000025893	rnaseq	Component 1	0	0
ENSBTAG00000026004	rnaseq	Component 1	0	0
ENSBTAG00000026309	rnaseq	Component 1	0	0
ENSBTAG00000026684	rnaseq	Component 1	0	0
ENSBTAG00000026796	rnaseq	Component 1	0	0
ENSBTAG00000026880	rnaseq	Component 1	0	0
ENSBTAG00000027064	rnaseq	Component 1	0	0
ENSBTAG00000027205	rnaseq	Component 1	0	0
ENSBTAG00000027434	rnaseq	Component 1	0	0
ENSBTAG00000027867	rnaseq	Component 1	0	0
ENSBTAG00000030255	rnaseq	Component 1	0	0
ENSBTAG00000030393	rnaseq	Component 1	0	0
ENSBTAG00000030484	rnaseq	Component 1	0	0
ENSBTAG00000030499	rnaseq	Component 1	0	0
ENSBTAG00000030519	rnaseq	Component 1	0	0
ENSBTAG00000030542	rnaseq	Component 1	0	0
ENSBTAG00000030548	rnaseq	Component 1	0	0
ENSBTAG00000030555	rnaseq	Component 1	0	0
ENSBTAG00000030559	rnaseq	Component 1	0	0
ENSBTAG00000030652	rnaseq	Component 1	0	0
ENSBTAG00000030675	rnaseq	Component 1	0	0
ENSBTAG00000030881	rnaseq	Component 1	0	0
ENSBTAG00000030962	rnaseq	Component 1	0	0
ENSBTAG00000031150	rnaseq	Component 1	0	0
ENSBTAG00000031299	rnaseq	Component 1	0	0
ENSBTAG00000031332	rnaseq	Component 1	0	0
ENSBTAG00000031340	rnaseq	Component 1	0	0
ENSBTAG00000031362	rnaseq	Component 1	0	0
ENSBTAG00000031497	rnaseq	Component 1	0	0
ENSBTAG00000031503	rnaseq	Component 1	0	0
ENSBTAG00000031647	rnaseq	Component 1	-0.264052	0.830633
ENSBTAG00000031832	rnaseq	Component 1	0	0
ENSBTAG00000031950	rnaseq	Component 1	0	0
ENSBTAG00000031981	rnaseq	Component 1	0	0
ENSBTAG00000032068	rnaseq	Component 1	-0.235269	0.740089
ENSBTAG00000032077	rnaseq	Component 1	0	0
ENSBTAG00000032092	rnaseq	Component 1	0	0
ENSBTAG00000032301	rnaseq	Component 1	0	0
ENSBTAG00000032730	rnaseq	Component 1	0	0
ENSBTAG00000032821	rnaseq	Component 1	0	0
ENSBTAG00000032902	rnaseq	Component 1	0	0
ENSBTAG00000032996	rnaseq	Component 1	0	0
ENSBTAG00000033010	rnaseq	Component 1	0	0
ENSBTAG00000033056	rnaseq	Component 1	0	0
ENSBTAG00000033076	rnaseq	Component 1	0	0
ENSBTAG00000033180	rnaseq	Component 1	0	0
ENSBTAG00000033225	rnaseq	Component 1	0	0
ENSBTAG00000033423	rnaseq	Component 1	0	0
ENSBTAG00000033535	rnaseq	Component 1	0	0
ENSBTAG00000033543	rnaseq	Component 1	0	0
ENSBTAG00000033554	rnaseq	Component 1	0	0
ENSBTAG00000033727	rnaseq	Component 1	0	0
ENSBTAG00000033740	rnaseq	Component 1	0	0
ENSBTAG00000033759	rnaseq	Component 1	0	0
ENSBTAG00000034154	rnaseq	Component 1	0	0
ENSBTAG00000034402	rnaseq	Component 1	0	0
ENSBTAG00000034441	rnaseq	Component 1	0	0
ENSBTAG00000034869	rnaseq	Component 1	0	0
ENSBTAG00000035064	rnaseq	Component 1	0	0
ENSBTAG00000035081	rnaseq	Component 1	0	0
ENSBTAG00000035171	rnaseq	Component 1	0	0
ENSBTAG00000035182	rnaseq	Component 1	0	0
ENSBTAG00000035230	rnaseq	Component 1	0	0
ENSBTAG00000035244	rnaseq	Component 1	0	0
ENSBTAG00000037553	rnaseq	Component 1	0	0
ENSBTAG00000037560	rnaseq	Component 1	0	0
ENSBTAG00000037616	rnaseq	Component 1	0	0
ENSBTAG00000037638	rnaseq	Component 1	0	0
ENSBTAG00000037665	rnaseq	Component 1	0	0
ENSBTAG00000037768	rnaseq	Component 1	0	0
ENSBTAG00000037907	rnaseq	Component 1	0	0
ENSBTAG00000037941	rnaseq	Component 1	0	0
ENSBTAG00000038033	rnaseq	Component 1	0	0
ENSBTAG00000038181	rnaseq	Component 1	0	0
ENSBTAG00000038333	rnaseq	Component 1	0	0
ENSBTAG00000038381	rnaseq	Component 1	0	0
ENSBTAG00000038384	rnaseq	Component 1	0	0
ENSBTAG00000038386	rnaseq	Component 1	0	0
ENSBTAG00000038600	rnaseq	Component 1	0	0
ENSBTAG00000038659	rnaseq	Component 1	0	0
ENSBTAG00000038733	rnaseq	Component 1	0	0
ENSBTAG00000038739	rnaseq	Component 1	0	0
ENSBTAG00000038759	rnaseq	Component 1	0	0
ENSBTAG00000039037	rnaseq	Component 1	0	0
ENSBTAG00000039105	rnaseq	Component 1	0	0
ENSBTAG00000039425	rnaseq	Component 1	0	0
ENSBTAG00000039522	rnaseq	Component 1	0	0
ENSBTAG00000039556	rnaseq	Component 1	0	0
ENSBTAG00000039594	rnaseq	Component 1	0	0
ENSBTAG00000039602	rnaseq	Component 1	0	0
ENSBTAG00000039644	rnaseq	Component 1	0	0
ENSBTAG00000039657	rnaseq	Component 1	0	0
ENSBTAG00000039718	rnaseq	Component 1	0	0
ENSBTAG00000039839	rnaseq	Component 1	0	0
ENSBTAG00000039973	rnaseq	Component 1	0	0
ENSBTAG00000040019	rnaseq	Component 1	0	0
ENSBTAG00000040190	rnaseq	Component 1	0	0
ENSBTAG00000040229	rnaseq	Component 1	0	0
ENSBTAG00000040244	rnaseq	Component 1	0	0
ENSBTAG00000040253	rnaseq	Component 1	0	0
ENSBTAG00000040602	rnaseq	Component 1	0	0
ENSBTAG00000042217	rnaseq	Component 1	0	0
ENSBTAG00000043000	rnaseq	Component 1	0	0
ENSBTAG00000043394	rnaseq	Component 1	0	0
ENSBTAG00000043432	rnaseq	Component 1	0	0
ENSBTAG00000043461	rnaseq	Component 1	0	0
ENSBTAG00000043578	rnaseq	Component 1	0	0
ENSBTAG00000043870	rnaseq	Component 1	0	0
ENSBTAG00000043956	rnaseq	Component 1	0	0
ENSBTAG00000043972	rnaseq	Component 1	0	0
ENSBTAG00000043974	rnaseq	Component 1	0	0
ENSBTAG00000043990	rnaseq	Component 1	0	0
ENSBTAG00000044001	rnaseq	Component 1	0	0
ENSBTAG00000044003	rnaseq	Component 1	0	0
ENSBTAG00000044062	rnaseq	Component 1	0	0
ENSBTAG00000044068	rnaseq	Component 1	0	0
ENSBTAG00000044111	rnaseq	Component 1	0	0
ENSBTAG00000044181	rnaseq	Component 1	0	0
ENSBTAG00000044194	rnaseq	Component 1	0	0
ENSBTAG00000044279	rnaseq	Component 1	0	0
ENSBTAG00000044419	rnaseq	Component 1	0	0
ENSBTAG00000045531	rnaseq	Component 1	0	0
ENSBTAG00000045628	rnaseq	Component 1	0	0
ENSBTAG00000045633	rnaseq	Component 1	0	0
ENSBTAG00000045824	rnaseq	Component 1	0	0
ENSBTAG00000045880	rnaseq	Component 1	0	0
ENSBTAG00000046015	rnaseq	Component 1	0	0
ENSBTAG00000046033	rnaseq	Component 1	0	0
ENSBTAG00000046075	rnaseq	Component 1	0	0
ENSBTAG00000046124	rnaseq	Component 1	0	0
ENSBTAG00000046152	rnaseq	Component 1	0	0
ENSBTAG00000046158	rnaseq	Component 1	-0.248209	0.780796
ENSBTAG00000046295	rnaseq	Component 1	0	0
ENSBTAG00000046350	rnaseq	Component 1	0	0
ENSBTAG00000046374	rnaseq	Component 1	0	0
ENSBTAG00000046384	rnaseq	Component 1	0	0
ENSBTAG00000046413	rnaseq	Component 1	0	0
ENSBTAG00000046481	rnaseq	Component 1	0	0
ENSBTAG00000046485	rnaseq	Component 1	0	0
ENSBTAG00000046533	rnaseq	Component 1	0	0
ENSBTAG00000046573	rnaseq	Component 1	0	0
ENSBTAG00000046587	rnaseq	Component 1	0	0
ENSBTAG00000046750	rnaseq	Component 1	0	0
ENSBTAG00000046788	rnaseq	Component 1	0	0
ENSBTAG00000046875	rnaseq	Component 1	0	0
ENSBTAG00000047024	rnaseq	Component 1	0	0
ENSBTAG00000047149	rnaseq	Component 1	0	0
ENSBTAG00000047206	rnaseq	Component 1	0	0
ENSBTAG00000047213	rnaseq	Component 1	0	0
ENSBTAG00000047321	rnaseq	Component 1	0	0
ENSBTAG00000047338	rnaseq	Component 1	0	0
ENSBTAG00000047362	rnaseq	Component 1	0	0
ENSBTAG00000047499	rnaseq	Component 1	0	0
ENSBTAG00000047543	rnaseq	Component 1	0	0
ENSBTAG00000047595	rnaseq	Component 1	0	0
ENSBTAG00000047600	rnaseq	Component 1	0	0
ENSBTAG00000047698	rnaseq	Component 1	0	0
ENSBTAG00000047743	rnaseq	Component 1	0	0
ENSBTAG00000047756	rnaseq	Component 1	0	0
ENSBTAG00000047872	rnaseq	Component 1	0	0
ENSBTAG00000047877	rnaseq	Component 1	0	0
ENSBTAG00000048098	rnaseq	Component 1	0	0
ENSBTAG00000048204	rnaseq	Component 1	0	0
ENSBTAG00000048460	rnaseq	Component 1	0	0
ENSBTAG00000048472	rnaseq	Component 1	0	0
ENSBTAG00000048519	rnaseq	Component 1	0	0
ENSBTAG00000048576	rnaseq	Component 1	0	0
ENSBTAG00000048611	rnaseq	Component 1	0	0
ENSBTAG00000048795	rnaseq	Component 1	0	0
ENSBTAG00000048804	rnaseq	Component 1	0	0
ENSBTAG00000048835	rnaseq	Component 1	0	0
ENSBTAG00000048844	rnaseq	Component 1	0	0
ENSBTAG00000048862	rnaseq	Component 1	0	0
ENSBTAG00000048887	rnaseq	Component 1	0	0
ENSBTAG00000048895	rnaseq	Component 1	0	0
ENSBTAG00000048967	rnaseq	Component 1	0	0
ENSBTAG00000049110	rnaseq	Component 1	0	0
ENSBTAG00000049122	rnaseq	Component 1	0	0
ENSBTAG00000049148	rnaseq	Component 1	0	0
ENSBTAG00000049202	rnaseq	Component 1	0	0
ENSBTAG00000049242	rnaseq	Component 1	0	0
ENSBTAG00000049262	rnaseq	Component 1	0	0
ENSBTAG00000049263	rnaseq	Component 1	0	0
ENSBTAG00000049264	rnaseq	Component 1	0	0
ENSBTAG00000049296	rnaseq	Component 1	0	0
ENSBTAG00000049335	rnaseq	Component 1	0	0
ENSBTAG00000049341	rnaseq	Component 1	0	0
ENSBTAG00000049394	rnaseq	Component 1	0	0
ENSBTAG00000049399	rnaseq	Component 1	0	0
ENSBTAG00000049416	rnaseq	Component 1	0	0
ENSBTAG00000049465	rnaseq	Component 1	0	0
ENSBTAG00000049490	rnaseq	Component 1	0	0
ENSBTAG00000049506	rnaseq	Component 1	0	0
ENSBTAG00000049569	rnaseq	Component 1	0	0
ENSBTAG00000049598	rnaseq	Component 1	0	0
ENSBTAG00000049599	rnaseq	Component 1	0	0
ENSBTAG00000049632	rnaseq	Component 1	0	0
ENSBTAG00000049731	rnaseq	Component 1	0	0
ENSBTAG00000049808	rnaseq	Component 1	-0.187442	0.589639
ENSBTAG00000049822	rnaseq	Component 1	0	0
ENSBTAG00000049830	rnaseq	Component 1	0	0
ENSBTAG00000049864	rnaseq	Component 1	0	0
ENSBTAG00000049888	rnaseq	Component 1	-0.266144	0.837215
ENSBTAG00000049909	rnaseq	Component 1	0	0
ENSBTAG00000049960	rnaseq	Component 1	0	0
ENSBTAG00000049964	rnaseq	Component 1	0	0
ENSBTAG00000049969	rnaseq	Component 1	0	0
ENSBTAG00000050078	rnaseq	Component 1	0	0
ENSBTAG00000050115	rnaseq	Component 1	0	0
ENSBTAG00000050148	rnaseq	Component 1	0	0
ENSBTAG00000050206	rnaseq	Component 1	-0.169364	0.532772
ENSBTAG00000050211	rnaseq	Component 1	0	0
ENSBTAG00000050235	rnaseq	Component 1	0	0
ENSBTAG00000050258	rnaseq	Component 1	0	0
ENSBTAG00000050320	rnaseq	Component 1	0	0
ENSBTAG00000050354	rnaseq	Component 1	0	0
ENSBTAG00000050377	rnaseq	Component 1	0	0
ENSBTAG00000050420	rnaseq	Component 1	0	0
ENSBTAG00000050460	rnaseq	Component 1	0	0
ENSBTAG00000050493	rnaseq	Component 1	0	0
ENSBTAG00000050524	rnaseq	Component 1	0	0
ENSBTAG00000050542	rnaseq	Component 1	0	0
ENSBTAG00000050571	rnaseq	Component 1	0	0
ENSBTAG00000050618	rnaseq	Component 1	-0.301998	0.95
ENSBTAG00000050620	rnaseq	Component 1	0	0
ENSBTAG00000050633	rnaseq	Component 1	0	0
ENSBTAG00000050666	rnaseq	Component 1	0	0
ENSBTAG00000050669	rnaseq	Component 1	0	0
ENSBTAG00000050679	rnaseq	Component 1	0	0
ENSBTAG00000050687	rnaseq	Component 1	0	0
ENSBTAG00000050739	rnaseq	Component 1	0	0
ENSBTAG00000050887	rnaseq	Component 1	0	0
ENSBTAG00000051012	rnaseq	Component 1	-0.165002	0.51905
ENSBTAG00000051075	rnaseq	Component 1	0	0
ENSBTAG00000051132	rnaseq	Component 1	0	0
ENSBTAG00000051137	rnaseq	Component 1	0	0
ENSBTAG00000051208	rnaseq	Component 1	0	0
ENSBTAG00000051218	rnaseq	Component 1	0	0
ENSBTAG00000051280	rnaseq	Component 1	0	0
ENSBTAG00000051371	rnaseq	Component 1	0	0
ENSBTAG00000051392	rnaseq	Component 1	0	0
ENSBTAG00000051413	rnaseq	Component 1	0	0
ENSBTAG00000051421	rnaseq	Component 1	0	0
ENSBTAG00000051422	rnaseq	Component 1	0	0
ENSBTAG00000051432	rnaseq	Component 1	0	0
ENSBTAG00000051466	rnaseq	Component 1	0	0
ENSBTAG00000051536	rnaseq	Component 1	0	0
ENSBTAG00000051544	rnaseq	Component 1	0	0
ENSBTAG00000051563	rnaseq	Component 1	0	0
ENSBTAG00000051696	rnaseq	Component 1	0	0
ENSBTAG00000051722	rnaseq	Component 1	-0.133716	0.420632
ENSBTAG00000051724	rnaseq	Component 1	0	0
ENSBTAG00000051920	rnaseq	Component 1	0	0
ENSBTAG00000052012	rnaseq	Component 1	0	0
ENSBTAG00000052022	rnaseq	Component 1	-0.0486852	0.15315
ENSBTAG00000052072	rnaseq	Component 1	0	0
ENSBTAG00000052102	rnaseq	Component 1	0	0
ENSBTAG00000052119	rnaseq	Component 1	0	0
ENSBTAG00000052132	rnaseq	Component 1	0	0
ENSBTAG00000052160	rnaseq	Component 1	0	0
ENSBTAG00000052164	rnaseq	Component 1	0	0
ENSBTAG00000052173	rnaseq	Component 1	0	0
ENSBTAG00000052185	rnaseq	Component 1	0	0
ENSBTAG00000052248	rnaseq	Component 1	0	0
ENSBTAG00000052264	rnaseq	Component 1	0	0
ENSBTAG00000052399	rnaseq	Component 1	0	0
ENSBTAG00000052412	rnaseq	Component 1	0	0
ENSBTAG00000052515	rnaseq	Component 1	0	0
ENSBTAG00000052530	rnaseq	Component 1	0	0
ENSBTAG00000052562	rnaseq	Component 1	0	0
ENSBTAG00000052635	rnaseq	Component 1	0	0
ENSBTAG00000052637	rnaseq	Component 1	0	0
ENSBTAG00000052721	rnaseq	Component 1	0	0
ENSBTAG00000052755	rnaseq	Component 1	0	0
ENSBTAG00000052803	rnaseq	Component 1	0	0
ENSBTAG00000052830	rnaseq	Component 1	0	0
ENSBTAG00000052863	rnaseq	Component 1	0	0
ENSBTAG00000052877	rnaseq	Component 1	0	0
ENSBTAG00000052882	rnaseq	Component 1	0	0
ENSBTAG00000052919	rnaseq	Component 1	0	0
ENSBTAG00000052990	rnaseq	Component 1	0	0
ENSBTAG00000053070	rnaseq	Component 1	0	0
ENSBTAG00000053103	rnaseq	Component 1	0	0
ENSBTAG00000053256	rnaseq	Component 1	0	0
ENSBTAG00000053360	rnaseq	Component 1	0	0
ENSBTAG00000053418	rnaseq	Component 1	0	0
ENSBTAG00000053485	rnaseq	Component 1	0	0
ENSBTAG00000053510	rnaseq	Component 1	0	0
ENSBTAG00000053558	rnaseq	Component 1	0	0
ENSBTAG00000053579	rnaseq	Component 1	0	0
ENSBTAG00000053584	rnaseq	Component 1	0	0
ENSBTAG00000053667	rnaseq	Component 1	-0.0348944	0.109768
ENSBTAG00000053670	rnaseq	Component 1	0	0
ENSBTAG00000053717	rnaseq	Component 1	0	0
ENSBTAG00000053759	rnaseq	Component 1	0	0
ENSBTAG00000053782	rnaseq	Component 1	0	0
ENSBTAG00000053932	rnaseq	Component 1	0	0
ENSBTAG00000053984	rnaseq	Component 1	0	0
ENSBTAG00000054037	rnaseq	Component 1	0	0
ENSBTAG00000054053	rnaseq	Component 1	0	0
ENSBTAG00000054057	rnaseq	Component 1	0	0
ENSBTAG00000054092	rnaseq	Component 1	0	0
ENSBTAG00000054131	rnaseq	Component 1	0	0
ENSBTAG00000054151	rnaseq	Component 1	0	0
ENSBTAG00000054189	rnaseq	Component 1	0	0
ENSBTAG00000054234	rnaseq	Component 1	0	0
ENSBTAG00000054241	rnaseq	Component 1	0	0
ENSBTAG00000054260	rnaseq	Component 1	0	0
ENSBTAG00000054317	rnaseq	Component 1	0	0
ENSBTAG00000054425	rnaseq	Component 1	0	0
ENSBTAG00000054438	rnaseq	Component 1	0	0
ENSBTAG00000054457	rnaseq	Component 1	0	0
ENSBTAG00000054462	rnaseq	Component 1	0	0
ENSBTAG00000054513	rnaseq	Component 1	0	0
ENSBTAG00000054598	rnaseq	Component 1	0	0
ENSBTAG00000054614	rnaseq	Component 1	0	0
ENSBTAG00000054680	rnaseq	Component 1	0	0
ENSBTAG00000054693	rnaseq	Component 1	0	0
ENSBTAG00000054716	rnaseq	Component 1	0	0
ENSBTAG00000054765	rnaseq	Component 1	0	0
ENSBTAG00000054787	rnaseq	Component 1	0	0
ENSBTAG00000054870	rnaseq	Component 1	0	0
ENSBTAG00000054882	rnaseq	Component 1	0	0
ENSBTAG00000054927	rnaseq	Component 1	0	0
ENSBTAG00000054957	rnaseq	Component 1	0	0
ENSBTAG00000054974	rnaseq	Component 1	0	0
ENSBTAG00000054981	rnaseq	Component 1	0	0
ENSBTAG00000055067	rnaseq	Component 1	0	0
ENSBTAG00000055085	rnaseq	Component 1	0	0
ENSBTAG00000055219	rnaseq	Component 1	0	0
ENSBTAG00000055231	rnaseq	Component 1	0	0
ENSBTAG00000055254	rnaseq	Component 1	0	0
HMDB00001	metabolome	Component 1	0	0
HMDB00008	metabolome	Component 1	0	0
HMDB00042	metabolome	Component 1	0.301795	0.669423
HMDB00043	metabolome	Component 1	0.182879	0.405652
HMDB00060	metabolome	Component 1	0	0
HMDB00062	metabolome	Component 1	-0.180714	0.400849
HMDB00064	metabolome	Component 1	0	0
HMDB00092	metabolome	Component 1	-0.064531	0.143139
HMDB00094	metabolome	Component 1	0.450828	1
HMDB00097	metabolome	Component 1	0	0
HMDB00108	metabolome	Component 1	0	0
HMDB00122	metabolome	Component 1	0.108629	0.240955
HMDB00123	metabolome	Component 1	0.00401472	0.00890521
HMDB00131	metabolome	Component 1	0	0
HMDB00142	metabolome	Component 1	0	0
HMDB00148	metabolome	Component 1	0.310326	0.688348
HMDB00157	metabolome	Component 1	0	0
HMDB00158	metabolome	Component 1	0.20209	0.448265
HMDB00159	metabolome	Component 1	-0.312116	0.692319
HMDB00161	metabolome	Component 1	0	0
HMDB00162	metabolome	Component 1	0.135352	0.30023
HMDB00167	metabolome	Component 1	0.180707	0.400835
HMDB00168	metabolome	Component 1	0	0
HMDB00169	metabolome	Component 1	-0.327408	0.726237
HMDB00172	metabolome	Component 1	0.0620892	0.137723
HMDB00177	metabolome	Component 1	0	0
HMDB00182	metabolome	Component 1	0	0
HMDB00187	metabolome	Component 1	0.110157	0.244344
HMDB00190	metabolome	Component 1	0	0
HMDB00191	metabolome	Component 1	0	0
HMDB00201	metabolome	Component 1	-0.132872	0.294729
HMDB00208	metabolome	Component 1	0	0
HMDB00214	metabolome	Component 1	0.172167	0.381891
HMDB00243	metabolome	Component 1	0	0
HMDB00254	metabolome	Component 1	0	0
HMDB00271	metabolome	Component 1	0	0
HMDB00294	metabolome	Component 1	0	0
HMDB00357	metabolome	Component 1	0.233903	0.518831
HMDB00407	metabolome	Component 1	0	0
HMDB00452	metabolome	Component 1	0	0
HMDB00491	metabolome	Component 1	0	0
HMDB00517	metabolome	Component 1	0	0
HMDB00562	metabolome	Component 1	0	0
HMDB00641	metabolome	Component 1	0.25565	0.567068
HMDB00687	metabolome	Component 1	0	0
HMDB00691	metabolome	Component 1	0	0
HMDB00695	metabolome	Component 1	0	0
HMDB00696	metabolome	Component 1	0	0
HMDB00754	metabolome	Component 1	0	0
HMDB00863	metabolome	Component 1	0	0
HMDB00883	metabolome	Component 1	0	0
HMDB01659	metabolome	Component 1	0	0
HMDB01873	metabolome	Component 1	0.21796	0.483465
HMDB01875	metabolome	Component 1	0	0
HMDB01881	metabolome	Component 1	0	0
ENSBTAG00000000020	rnaseq	Component 2	0	0
ENSBTAG00000000046	rnaseq	Component 2	0	0
ENSBTAG00000000056	rnaseq	Component 2	0	0
ENSBTAG00000000061	rnaseq	Component 2	0	0
ENSBTAG00000000113	rnaseq	Component 2	0	0
ENSBTAG00000000149	rnaseq	Component 2	0	0
ENSBTAG00000000164	rnaseq	Component 2	0	0
ENSBTAG00000000205	rnaseq	Component 2	0	0
ENSBTAG00000000212	rnaseq	Component 2	0	0
ENSBTAG00000000289	rnaseq	Component 2	0	0
ENSBTAG00000000377	rnaseq	Component 2	0	0
ENSBTAG00000000400	rnaseq	Component 2	0	0
ENSBTAG00000000462	rnaseq	Component 2	0	0
ENSBTAG00000000484	rnaseq	Component 2	0	0
ENSBTAG00000000500	rnaseq	Component 2	0	0
ENSBTAG00000000575	rnaseq	Component 2	0	0
ENSBTAG00000000619	rnaseq	Component 2	0	0
ENSBTAG00000000620	rnaseq	Component 2	0	0
ENSBTAG00000000621	rnaseq	Component 2	0	0
ENSBTAG00000000671	rnaseq	Component 2	0	0
ENSBTAG00000000672	rnaseq	Component 2	0	0
ENSBTAG00000000690	rnaseq	Component 2	0	0
ENSBTAG00000000700	rnaseq	Component 2	0	0
ENSBTAG00000000746	rnaseq	Component 2	0	0
ENSBTAG00000000749	rnaseq	Component 2	0	0
ENSBTAG00000000871	rnaseq	Component 2	0	0
ENSBTAG00000000918	rnaseq	Component 2	0	0
ENSBTAG00000000928	rnaseq	Component 2	0	0
ENSBTAG00000000961	rnaseq	Component 2	0	0
ENSBTAG00000000965	rnaseq	Component 2	0	0
ENSBTAG00000001007	rnaseq	Component 2	0	0
ENSBTAG00000001032	rnaseq	Component 2	0	0
ENSBTAG00000001043	rnaseq	Component 2	0	0
ENSBTAG00000001051	rnaseq	Component 2	0	0
ENSBTAG00000001123	rnaseq	Component 2	0	0
ENSBTAG00000001164	rnaseq	Component 2	0	0
ENSBTAG00000001188	rnaseq	Component 2	0	0
ENSBTAG00000001199	rnaseq	Component 2	0	0
ENSBTAG00000001320	rnaseq	Component 2	0	0
ENSBTAG00000001504	rnaseq	Component 2	0	0
ENSBTAG00000001511	rnaseq	Component 2	0	0
ENSBTAG00000001514	rnaseq	Component 2	0	0
ENSBTAG00000001598	rnaseq	Component 2	0	0
ENSBTAG00000001627	rnaseq	Component 2	0	0
ENSBTAG00000001647	rnaseq	Component 2	0	0
ENSBTAG00000001660	rnaseq	Component 2	0	0
ENSBTAG00000001706	rnaseq	Component 2	0	0
ENSBTAG00000001765	rnaseq	Component 2	0	0
ENSBTAG00000001823	rnaseq	Component 2	0	0
ENSBTAG00000001835	rnaseq	Component 2	0	0
ENSBTAG00000001918	rnaseq	Component 2	0	0
ENSBTAG00000001952	rnaseq	Component 2	0	0
ENSBTAG00000001969	rnaseq	Component 2	0	0
ENSBTAG00000002029	rnaseq	Component 2	0	0
ENSBTAG00000002087	rnaseq	Component 2	0	0
ENSBTAG00000002089	rnaseq	Component 2	0	0
ENSBTAG00000002090	rnaseq	Component 2	0	0
ENSBTAG00000002123	rnaseq	Component 2	0	0
ENSBTAG00000002148	rnaseq	Component 2	0	0
ENSBTAG00000002174	rnaseq	Component 2	0	0
ENSBTAG00000002178	rnaseq	Component 2	0	0
ENSBTAG00000002206	rnaseq	Component 2	0	0
ENSBTAG00000002219	rnaseq	Component 2	0	0
ENSBTAG00000002233	rnaseq	Component 2	0	0
ENSBTAG00000002257	rnaseq	Component 2	0	0
ENSBTAG00000002302	rnaseq	Component 2	0	0
ENSBTAG00000002317	rnaseq	Component 2	0	0
ENSBTAG00000002344	rnaseq	Component 2	0	0
ENSBTAG00000002352	rnaseq	Component 2	0	0
ENSBTAG00000002455	rnaseq	Component 2	0	0
ENSBTAG00000002526	rnaseq	Component 2	0	0
ENSBTAG00000002633	rnaseq	Component 2	0	0
ENSBTAG00000002691	rnaseq	Component 2	0	0
ENSBTAG00000002718	rnaseq	Component 2	0	0
ENSBTAG00000002859	rnaseq	Component 2	0	0
ENSBTAG00000002978	rnaseq	Component 2	0	0
ENSBTAG00000002996	rnaseq	Component 2	0	0
ENSBTAG00000003045	rnaseq	Component 2	0	0
ENSBTAG00000003126	rnaseq	Component 2	0	0
ENSBTAG00000003185	rnaseq	Component 2	0	0
ENSBTAG00000003239	rnaseq	Component 2	0	0
ENSBTAG00000003278	rnaseq	Component 2	0	0
ENSBTAG00000003304	rnaseq	Component 2	0	0
ENSBTAG00000003319	rnaseq	Component 2	0	0
ENSBTAG00000003332	rnaseq	Component 2	0	0
ENSBTAG00000003353	rnaseq	Component 2	0	0
ENSBTAG00000003394	rnaseq	Component 2	0	0
ENSBTAG00000003414	rnaseq	Component 2	0	0
ENSBTAG00000003499	rnaseq	Component 2	0	0
ENSBTAG00000003519	rnaseq	Component 2	0	0
ENSBTAG00000003532	rnaseq	Component 2	0	0
ENSBTAG00000003598	rnaseq	Component 2	0	0
ENSBTAG00000003658	rnaseq	Component 2	0	0
ENSBTAG00000003669	rnaseq	Component 2	0	0
ENSBTAG00000003682	rnaseq	Component 2	0	0
ENSBTAG00000003684	rnaseq	Component 2	0	0
ENSBTAG00000003692	rnaseq	Component 2	0	0
ENSBTAG00000003693	rnaseq	Component 2	0	0
ENSBTAG00000003713	rnaseq	Component 2	0	0
ENSBTAG00000003727	rnaseq	Component 2	0	0
ENSBTAG00000003798	rnaseq	Component 2	0	0
ENSBTAG00000003822	rnaseq	Component 2	0	0
ENSBTAG00000003882	rnaseq	Component 2	0	0
ENSBTAG00000003907	rnaseq	Component 2	0	0
ENSBTAG00000003944	rnaseq	Component 2	0	0
ENSBTAG00000004019	rnaseq	Component 2	0	0
ENSBTAG00000004036	rnaseq	Component 2	0	0
ENSBTAG00000004059	rnaseq	Component 2	0	0
ENSBTAG00000004150	rnaseq	Component 2	0	0
ENSBTAG00000004225	rnaseq	Component 2	0	0
ENSBTAG00000004248	rnaseq	Component 2	0	0
ENSBTAG00000004267	rnaseq	Component 2	0	0
ENSBTAG00000004279	rnaseq	Component 2	0	0
ENSBTAG00000004302	rnaseq	Component 2	0	0
ENSBTAG00000004375	rnaseq	Component 2	0	0
ENSBTAG00000004381	rnaseq	Component 2	0	0
ENSBTAG00000004392	rnaseq	Component 2	0	0
ENSBTAG00000004418	rnaseq	Component 2	0	0
ENSBTAG00000004423	rnaseq	Component 2	0.287894	0.464965
ENSBTAG00000004518	rnaseq	Component 2	0	0
ENSBTAG00000004554	rnaseq	Component 2	0	0
ENSBTAG00000004608	rnaseq	Component 2	0	0
ENSBTAG00000004639	rnaseq	Component 2	0	0
ENSBTAG00000004739	rnaseq	Component 2	0	0
ENSBTAG00000004754	rnaseq	Component 2	0	0
ENSBTAG00000004781	rnaseq	Component 2	0	0
ENSBTAG00000004799	rnaseq	Component 2	0	0
ENSBTAG00000004879	rnaseq	Component 2	0	0
ENSBTAG00000004903	rnaseq	Component 2	0	0
ENSBTAG00000004990	rnaseq	Component 2	0	0
ENSBTAG00000005150	rnaseq	Component 2	0	0
ENSBTAG00000005235	rnaseq	Component 2	0	0
ENSBTAG00000005238	rnaseq	Component 2	0	0
ENSBTAG00000005312	rnaseq	Component 2	0	0
ENSBTAG00000005353	rnaseq	Component 2	0	0
ENSBTAG00000005377	rnaseq	Component 2	0	0
ENSBTAG00000005469	rnaseq	Component 2	0	0
ENSBTAG00000005517	rnaseq	Component 2	0	0
ENSBTAG00000005533	rnaseq	Component 2	0	0
ENSBTAG00000005562	rnaseq	Component 2	0	0
ENSBTAG00000005589	rnaseq	Component 2	0	0
ENSBTAG00000005668	rnaseq	Component 2	0	0
ENSBTAG00000005730	rnaseq	Component 2	0	0
ENSBTAG00000005738	rnaseq	Component 2	0	0
ENSBTAG00000005741	rnaseq	Component 2	0	0
ENSBTAG00000005784	rnaseq	Component 2	0	0
ENSBTAG00000005796	rnaseq	Component 2	0	0
ENSBTAG00000005797	rnaseq	Component 2	0	0
ENSBTAG00000005843	rnaseq	Component 2	0	0
ENSBTAG00000005958	rnaseq	Component 2	0	0
ENSBTAG00000005968	rnaseq	Component 2	0	0
ENSBTAG00000006016	rnaseq	Component 2	0	0
ENSBTAG00000006024	rnaseq	Component 2	0	0
ENSBTAG00000006037	rnaseq	Component 2	0	0
ENSBTAG00000006156	rnaseq	Component 2	0	0
ENSBTAG00000006176	rnaseq	Component 2	0	0
ENSBTAG00000006188	rnaseq	Component 2	0	0
ENSBTAG00000006221	rnaseq	Component 2	0	0
ENSBTAG00000006328	rnaseq	Component 2	0	0
ENSBTAG00000006343	rnaseq	Component 2	0	0
ENSBTAG00000006354	rnaseq	Component 2	0	0
ENSBTAG00000006383	rnaseq	Component 2	0	0
ENSBTAG00000006491	rnaseq	Component 2	0	0
ENSBTAG00000006505	rnaseq	Component 2	0	0
ENSBTAG00000006523	rnaseq	Component 2	0	0
ENSBTAG00000006570	rnaseq	Component 2	0	0
ENSBTAG00000006593	rnaseq	Component 2	0	0
ENSBTAG00000006608	rnaseq	Component 2	0	0
ENSBTAG00000006685	rnaseq	Component 2	0	0
ENSBTAG00000006694	rnaseq	Component 2	0	0
ENSBTAG00000006734	rnaseq	Component 2	0	0
ENSBTAG00000006739	rnaseq	Component 2	0	0
ENSBTAG00000006752	rnaseq	Component 2	0	0
ENSBTAG00000006806	rnaseq	Component 2	0	0
ENSBTAG00000006807	rnaseq	Component 2	0	0
ENSBTAG00000006811	rnaseq	Component 2	0	0
ENSBTAG00000006823	rnaseq	Component 2	0	0
ENSBTAG00000006877	rnaseq	Component 2	0	0
ENSBTAG00000006896	rnaseq	Component 2	0	0
ENSBTAG00000006899	rnaseq	Component 2	0	0
ENSBTAG00000006921	rnaseq	Component 2	0	0
ENSBTAG00000006958	rnaseq	Component 2	0	0
ENSBTAG00000006966	rnaseq	Component 2	0	0
ENSBTAG00000006999	rnaseq	Component 2	0	0
ENSBTAG00000007039	rnaseq	Component 2	0	0
ENSBTAG00000007047	rnaseq	Component 2	0	0
ENSBTAG00000007065	rnaseq	Component 2	0	0
ENSBTAG00000007071	rnaseq	Component 2	0	0
ENSBTAG00000007103	rnaseq	Component 2	0	0
ENSBTAG00000007105	rnaseq	Component 2	0	0
ENSBTAG00000007144	rnaseq	Component 2	0	0
ENSBTAG00000007145	rnaseq	Component 2	0	0
ENSBTAG00000007204	rnaseq	Component 2	0	0
ENSBTAG00000007206	rnaseq	Component 2	0	0
ENSBTAG00000007223	rnaseq	Component 2	0	0
ENSBTAG00000007239	rnaseq	Component 2	0	0
ENSBTAG00000007298	rnaseq	Component 2	0	0
ENSBTAG00000007362	rnaseq	Component 2	0	0
ENSBTAG00000007379	rnaseq	Component 2	0	0
ENSBTAG00000007394	rnaseq	Component 2	0	0
ENSBTAG00000007436	rnaseq	Component 2	0	0
ENSBTAG00000007449	rnaseq	Component 2	0	0
ENSBTAG00000007522	rnaseq	Component 2	0	0
ENSBTAG00000007583	rnaseq	Component 2	0	0
ENSBTAG00000007588	rnaseq	Component 2	0	0
ENSBTAG00000007659	rnaseq	Component 2	0	0
ENSBTAG00000007740	rnaseq	Component 2	0	0
ENSBTAG00000007765	rnaseq	Component 2	0	0
ENSBTAG00000007777	rnaseq	Component 2	0	0
ENSBTAG00000007814	rnaseq	Component 2	0	0
ENSBTAG00000007851	rnaseq	Component 2	0	0
ENSBTAG00000007887	rnaseq	Component 2	0	0
ENSBTAG00000007901	rnaseq	Component 2	0	0
ENSBTAG00000007904	rnaseq	Component 2	0	0
ENSBTAG00000007958	rnaseq	Component 2	0	0
ENSBTAG00000008004	rnaseq	Component 2	0	0
ENSBTAG00000008023	rnaseq	Component 2	0	0
ENSBTAG00000008039	rnaseq	Component 2	0	0
ENSBTAG00000008057	rnaseq	Component 2	0	0
ENSBTAG00000008124	rnaseq	Component 2	0	0
ENSBTAG00000008173	rnaseq	Component 2	0	0
ENSBTAG00000008318	rnaseq	Component 2	0	0
ENSBTAG00000008331	rnaseq	Component 2	0	0
ENSBTAG00000008353	rnaseq	Component 2	0	0
ENSBTAG00000008362	rnaseq	Component 2	0	0
ENSBTAG00000008411	rnaseq	Component 2	0	0
ENSBTAG00000008417	rnaseq	Component 2	0	0
ENSBTAG00000008420	rnaseq	Component 2	0.10738	0.173425
ENSBTAG00000008428	rnaseq	Component 2	0	0
ENSBTAG00000008442	rnaseq	Component 2	0	0
ENSBTAG00000008497	rnaseq	Component 2	0	0
ENSBTAG00000008507	rnaseq	Component 2	0	0
ENSBTAG00000008555	rnaseq	Component 2	0	0
ENSBTAG00000008592	rnaseq	Component 2	0	0
ENSBTAG00000008611	rnaseq	Component 2	0	0
ENSBTAG00000008631	rnaseq	Component 2	0	0
ENSBTAG00000008638	rnaseq	Component 2	0	0
ENSBTAG00000008644	rnaseq	Component 2	0	0
ENSBTAG00000008645	rnaseq	Component 2	0	0
ENSBTAG00000008648	rnaseq	Component 2	0	0
ENSBTAG00000008674	rnaseq	Component 2	0	0
ENSBTAG00000008700	rnaseq	Component 2	0	0
ENSBTAG00000008718	rnaseq	Component 2	0	0
ENSBTAG00000008752	rnaseq	Component 2	0	0
ENSBTAG00000008764	rnaseq	Component 2	0	0
ENSBTAG00000008779	rnaseq	Component 2	0	0
ENSBTAG00000008849	rnaseq	Component 2	0	0
ENSBTAG00000008897	rnaseq	Component 2	0	0
ENSBTAG00000008939	rnaseq	Component 2	0	0
ENSBTAG00000008951	rnaseq	Component 2	0	0
ENSBTAG00000008978	rnaseq	Component 2	0	0
ENSBTAG00000009019	rnaseq	Component 2	0	0
ENSBTAG00000009050	rnaseq	Component 2	0	0
ENSBTAG00000009084	rnaseq	Component 2	0	0
ENSBTAG00000009191	rnaseq	Component 2	0	0
ENSBTAG00000009223	rnaseq	Component 2	0	0
ENSBTAG00000009302	rnaseq	Component 2	0	0
ENSBTAG00000009338	rnaseq	Component 2	0	0
ENSBTAG00000009357	rnaseq	Component 2	0	0
ENSBTAG00000009389	rnaseq	Component 2	0	0
ENSBTAG00000009391	rnaseq	Component 2	0	0
ENSBTAG00000009405	rnaseq	Component 2	0	0
ENSBTAG00000009419	rnaseq	Component 2	0	0
ENSBTAG00000009426	rnaseq	Component 2	0	0
ENSBTAG00000009447	rnaseq	Component 2	0	0
ENSBTAG00000009493	rnaseq	Component 2	0	0
ENSBTAG00000009495	rnaseq	Component 2	0	0
ENSBTAG00000009515	rnaseq	Component 2	0	0
ENSBTAG00000009654	rnaseq	Component 2	0	0
ENSBTAG00000009674	rnaseq	Component 2	0	0
ENSBTAG00000009715	rnaseq	Component 2	0	0
ENSBTAG00000009749	rnaseq	Component 2	0	0
ENSBTAG00000009773	rnaseq	Component 2	0	0
ENSBTAG00000009863	rnaseq	Component 2	0	0
ENSBTAG00000009876	rnaseq	Component 2	0	0
ENSBTAG00000009964	rnaseq	Component 2	0	0
ENSBTAG00000009985	rnaseq	Component 2	0	0
ENSBTAG00000010007	rnaseq	Component 2	0	0
ENSBTAG00000010026	rnaseq	Component 2	0	0
ENSBTAG00000010029	rnaseq	Component 2	0	0
ENSBTAG00000010065	rnaseq	Component 2	0	0
ENSBTAG00000010120	rnaseq	Component 2	0	0
ENSBTAG00000010170	rnaseq	Component 2	0	0
ENSBTAG00000010191	rnaseq	Component 2	0	0
ENSBTAG00000010227	rnaseq	Component 2	0	0
ENSBTAG00000010273	rnaseq	Component 2	0	0
ENSBTAG00000010293	rnaseq	Component 2	0	0
ENSBTAG00000010299	rnaseq	Component 2	0	0
ENSBTAG00000010311	rnaseq	Component 2	0	0
ENSBTAG00000010328	rnaseq	Component 2	0	0
ENSBTAG00000010350	rnaseq	Component 2	0	0
ENSBTAG00000010386	rnaseq	Component 2	0	0
ENSBTAG00000010439	rnaseq	Component 2	0	0
ENSBTAG00000010444	rnaseq	Component 2	0	0
ENSBTAG00000010464	rnaseq	Component 2	0	0
ENSBTAG00000010498	rnaseq	Component 2	0	0
ENSBTAG00000010615	rnaseq	Component 2	0	0
ENSBTAG00000010662	rnaseq	Component 2	0	0
ENSBTAG00000010670	rnaseq	Component 2	0	0
ENSBTAG00000010677	rnaseq	Component 2	0	0
ENSBTAG00000010737	rnaseq	Component 2	0	0
ENSBTAG00000010777	rnaseq	Component 2	0	0
ENSBTAG00000010837	rnaseq	Component 2	0	0
ENSBTAG00000010890	rnaseq	Component 2	0	0
ENSBTAG00000010947	rnaseq	Component 2	0	0
ENSBTAG00000010986	rnaseq	Component 2	0	0
ENSBTAG00000011037	rnaseq	Component 2	0	0
ENSBTAG00000011043	rnaseq	Component 2	0	0
ENSBTAG00000011068	rnaseq	Component 2	0	0
ENSBTAG00000011079	rnaseq	Component 2	0	0
ENSBTAG00000011106	rnaseq	Component 2	0	0
ENSBTAG00000011147	rnaseq	Component 2	0	0
ENSBTAG00000011190	rnaseq	Component 2	0	0
ENSBTAG00000011237	rnaseq	Component 2	0	0
ENSBTAG00000011246	rnaseq	Component 2	0.228252	0.368641
ENSBTAG00000011311	rnaseq	Component 2	0	0
ENSBTAG00000011337	rnaseq	Component 2	0	0
ENSBTAG00000011463	rnaseq	Component 2	0	0
ENSBTAG00000011588	rnaseq	Component 2	0	0
ENSBTAG00000011624	rnaseq	Component 2	0	0
ENSBTAG00000011634	rnaseq	Component 2	0	0
ENSBTAG00000011677	rnaseq	Component 2	0	0
ENSBTAG00000011684	rnaseq	Component 2	0	0
ENSBTAG00000011731	rnaseq	Component 2	0	0
ENSBTAG00000011779	rnaseq	Component 2	0	0
ENSBTAG00000011842	rnaseq	Component 2	0	0
ENSBTAG00000011866	rnaseq	Component 2	0	0
ENSBTAG00000011871	rnaseq	Component 2	0	0
ENSBTAG00000011879	rnaseq	Component 2	0	0
ENSBTAG00000011893	rnaseq	Component 2	0	0
ENSBTAG00000011908	rnaseq	Component 2	0	0
ENSBTAG00000011914	rnaseq	Component 2	0	0
ENSBTAG00000011927	rnaseq	Component 2	0	0
ENSBTAG00000011930	rnaseq	Component 2	0	0
ENSBTAG00000011957	rnaseq	Component 2	0	0
ENSBTAG00000011975	rnaseq	Component 2	0	0
ENSBTAG00000011988	rnaseq	Component 2	0	0
ENSBTAG00000012031	rnaseq	Component 2	0	0
ENSBTAG00000012087	rnaseq	Component 2	0	0
ENSBTAG00000012152	rnaseq	Component 2	0	0
ENSBTAG00000012252	rnaseq	Component 2	0	0
ENSBTAG00000012273	rnaseq	Component 2	0	0
ENSBTAG00000012280	rnaseq	Component 2	0	0
ENSBTAG00000012321	rnaseq	Component 2	0	0
ENSBTAG00000012342	rnaseq	Component 2	0	0
ENSBTAG00000012374	rnaseq	Component 2	0	0
ENSBTAG00000012456	rnaseq	Component 2	0	0
ENSBTAG00000012507	rnaseq	Component 2	0	0
ENSBTAG00000012538	rnaseq	Component 2	0	0
ENSBTAG00000012541	rnaseq	Component 2	0	0
ENSBTAG00000012600	rnaseq	Component 2	0	0
ENSBTAG00000012638	rnaseq	Component 2	0	0
ENSBTAG00000012640	rnaseq	Component 2	0	0
ENSBTAG00000012656	rnaseq	Component 2	0	0
ENSBTAG00000012667	rnaseq	Component 2	0	0
ENSBTAG00000012698	rnaseq	Component 2	0	0
ENSBTAG00000012715	rnaseq	Component 2	0	0
ENSBTAG00000012722	rnaseq	Component 2	0	0
ENSBTAG00000012723	rnaseq	Component 2	0	0
ENSBTAG00000012729	rnaseq	Component 2	0	0
ENSBTAG00000012745	rnaseq	Component 2	0	0
ENSBTAG00000012844	rnaseq	Component 2	0	0
ENSBTAG00000012856	rnaseq	Component 2	0	0
ENSBTAG00000012868	rnaseq	Component 2	0	0
ENSBTAG00000012937	rnaseq	Component 2	0	0
ENSBTAG00000012944	rnaseq	Component 2	0	0
ENSBTAG00000013036	rnaseq	Component 2	0	0
ENSBTAG00000013045	rnaseq	Component 2	0	0
ENSBTAG00000013047	rnaseq	Component 2	0	0
ENSBTAG00000013069	rnaseq	Component 2	0	0
ENSBTAG00000013095	rnaseq	Component 2	0	0
ENSBTAG00000013120	rnaseq	Component 2	0	0
ENSBTAG00000013197	rnaseq	Component 2	0	0
ENSBTAG00000013201	rnaseq	Component 2	0	0
ENSBTAG00000013205	rnaseq	Component 2	0	0
ENSBTAG00000013239	rnaseq	Component 2	0	0
ENSBTAG00000013256	rnaseq	Component 2	0	0
ENSBTAG00000013290	rnaseq	Component 2	0	0
ENSBTAG00000013300	rnaseq	Component 2	0	0
ENSBTAG00000013421	rnaseq	Component 2	0	0
ENSBTAG00000013439	rnaseq	Component 2	0	0
ENSBTAG00000013451	rnaseq	Component 2	0	0
ENSBTAG00000013507	rnaseq	Component 2	0	0
ENSBTAG00000013555	rnaseq	Component 2	0	0
ENSBTAG00000013588	rnaseq	Component 2	0	0
ENSBTAG00000013589	rnaseq	Component 2	0	0
ENSBTAG00000013607	rnaseq	Component 2	0	0
ENSBTAG00000013653	rnaseq	Component 2	0	0
ENSBTAG00000013677	rnaseq	Component 2	0	0
ENSBTAG00000013685	rnaseq	Component 2	0	0
ENSBTAG00000013706	rnaseq	Component 2	0	0
ENSBTAG00000013720	rnaseq	Component 2	0	0
ENSBTAG00000013723	rnaseq	Component 2	0	0
ENSBTAG00000013761	rnaseq	Component 2	0	0
ENSBTAG00000013831	rnaseq	Component 2	0	0
ENSBTAG00000013854	rnaseq	Component 2	0	0
ENSBTAG00000013873	rnaseq	Component 2	0	0
ENSBTAG00000014058	rnaseq	Component 2	0.0121047	0.0195498
ENSBTAG00000014064	rnaseq	Component 2	0	0
ENSBTAG00000014069	rnaseq	Component 2	0	0
ENSBTAG00000014103	rnaseq	Component 2	0	0
ENSBTAG00000014122	rnaseq	Component 2	0	0
ENSBTAG00000014129	rnaseq	Component 2	0	0
ENSBTAG00000014153	rnaseq	Component 2	0	0
ENSBTAG00000014204	rnaseq	Component 2	0	0
ENSBTAG00000014205	rnaseq	Component 2	0	0
ENSBTAG00000014220	rnaseq	Component 2	0	0
ENSBTAG00000014227	rnaseq	Component 2	0	0
ENSBTAG00000014267	rnaseq	Component 2	0	0
ENSBTAG00000014269	rnaseq	Component 2	0	0
ENSBTAG00000014288	rnaseq	Component 2	0	0
ENSBTAG00000014296	rnaseq	Component 2	0	0
ENSBTAG00000014357	rnaseq	Component 2	0	0
ENSBTAG00000014376	rnaseq	Component 2	0	0
ENSBTAG00000014421	rnaseq	Component 2	0	0
ENSBTAG00000014424	rnaseq	Component 2	0	0
ENSBTAG00000014465	rnaseq	Component 2	0	0
ENSBTAG00000014548	rnaseq	Component 2	0	0
ENSBTAG00000014549	rnaseq	Component 2	0	0
ENSBTAG00000014567	rnaseq	Component 2	0	0
ENSBTAG00000014612	rnaseq	Component 2	0	0
ENSBTAG00000014643	rnaseq	Component 2	0	0
ENSBTAG00000014665	rnaseq	Component 2	0	0
ENSBTAG00000014677	rnaseq	Component 2	0	0
ENSBTAG00000014680	rnaseq	Component 2	0	0
ENSBTAG00000014733	rnaseq	Component 2	0	0
ENSBTAG00000014746	rnaseq	Component 2	0	0
ENSBTAG00000014831	rnaseq	Component 2	0	0
ENSBTAG00000014834	rnaseq	Component 2	0	0
ENSBTAG00000014916	rnaseq	Component 2	0	0
ENSBTAG00000015016	rnaseq	Component 2	0	0
ENSBTAG00000015027	rnaseq	Component 2	0	0
ENSBTAG00000015032	rnaseq	Component 2	0	0
ENSBTAG00000015065	rnaseq	Component 2	0	0
ENSBTAG00000015084	rnaseq	Component 2	0	0
ENSBTAG00000015086	rnaseq	Component 2	0	0
ENSBTAG00000015095	rnaseq	Component 2	0	0
ENSBTAG00000015105	rnaseq	Component 2	0	0
ENSBTAG00000015106	rnaseq	Component 2	0	0
ENSBTAG00000015109	rnaseq	Component 2	0	0
ENSBTAG00000015117	rnaseq	Component 2	0	0
ENSBTAG00000015129	rnaseq	Component 2	0	0
ENSBTAG00000015163	rnaseq	Component 2	0	0
ENSBTAG00000015171	rnaseq	Component 2	0	0
ENSBTAG00000015192	rnaseq	Component 2	0	0
ENSBTAG00000015214	rnaseq	Component 2	0	0
ENSBTAG00000015224	rnaseq	Component 2	0	0
ENSBTAG00000015229	rnaseq	Component 2	0	0
ENSBTAG00000015294	rnaseq	Component 2	0	0
ENSBTAG00000015312	rnaseq	Component 2	0	0
ENSBTAG00000015376	rnaseq	Component 2	0	0
ENSBTAG00000015415	rnaseq	Component 2	0	0
ENSBTAG00000015462	rnaseq	Component 2	0	0
ENSBTAG00000015485	rnaseq	Component 2	0	0
ENSBTAG00000015487	rnaseq	Component 2	0	0
ENSBTAG00000015520	rnaseq	Component 2	0	0
ENSBTAG00000015592	rnaseq	Component 2	0	0
ENSBTAG00000015650	rnaseq	Component 2	0	0
ENSBTAG00000015798	rnaseq	Component 2	0	0
ENSBTAG00000015854	rnaseq	Component 2	0	0
ENSBTAG00000015894	rnaseq	Component 2	0	0
ENSBTAG00000015907	rnaseq	Component 2	0	0
ENSBTAG00000015915	rnaseq	Component 2	0	0
ENSBTAG00000015949	rnaseq	Component 2	0	0
ENSBTAG00000016048	rnaseq	Component 2	0	0
ENSBTAG00000016121	rnaseq	Component 2	0	0
ENSBTAG00000016139	rnaseq	Component 2	0	0
ENSBTAG00000016156	rnaseq	Component 2	0	0
ENSBTAG00000016204	rnaseq	Component 2	0	0
ENSBTAG00000016229	rnaseq	Component 2	0	0
ENSBTAG00000016257	rnaseq	Component 2	0	0
ENSBTAG00000016294	rnaseq	Component 2	0	0
ENSBTAG00000016312	rnaseq	Component 2	0	0
ENSBTAG00000016335	rnaseq	Component 2	0	0
ENSBTAG00000016337	rnaseq	Component 2	0	0
ENSBTAG00000016384	rnaseq	Component 2	0	0
ENSBTAG00000016477	rnaseq	Component 2	0	0
ENSBTAG00000016514	rnaseq	Component 2	0	0
ENSBTAG00000016519	rnaseq	Component 2	0	0
ENSBTAG00000016528	rnaseq	Component 2	0	0
ENSBTAG00000016568	rnaseq	Component 2	0	0
ENSBTAG00000016606	rnaseq	Component 2	0	0
ENSBTAG00000016663	rnaseq	Component 2	0	0
ENSBTAG00000016684	rnaseq	Component 2	0	0
ENSBTAG00000016729	rnaseq	Component 2	0	0
ENSBTAG00000016762	rnaseq	Component 2	0	0
ENSBTAG00000016782	rnaseq	Component 2	0	0
ENSBTAG00000016785	rnaseq	Component 2	0	0
ENSBTAG00000017060	rnaseq	Component 2	0	0
ENSBTAG00000017199	rnaseq	Component 2	0	0
ENSBTAG00000017209	rnaseq	Component 2	0	0
ENSBTAG00000017219	rnaseq	Component 2	0	0
ENSBTAG00000017240	rnaseq	Component 2	0	0
ENSBTAG00000017251	rnaseq	Component 2	0	0
ENSBTAG00000017252	rnaseq	Component 2	0	0
ENSBTAG00000017280	rnaseq	Component 2	0	0
ENSBTAG00000017306	rnaseq	Component 2	0	0
ENSBTAG00000017348	rnaseq	Component 2	0	0
ENSBTAG00000017408	rnaseq	Component 2	0	0
ENSBTAG00000017409	rnaseq	Component 2	0	0
ENSBTAG00000017411	rnaseq	Component 2	0	0
ENSBTAG00000017436	rnaseq	Component 2	0	0
ENSBTAG00000017440	rnaseq	Component 2	0	0
ENSBTAG00000017457	rnaseq	Component 2	0	0
ENSBTAG00000017466	rnaseq	Component 2	0	0
ENSBTAG00000017549	rnaseq	Component 2	0	0
ENSBTAG00000017593	rnaseq	Component 2	0	0
ENSBTAG00000017785	rnaseq	Component 2	0	0
ENSBTAG00000017824	rnaseq	Component 2	0	0
ENSBTAG00000017827	rnaseq	Component 2	0	0
ENSBTAG00000017837	rnaseq	Component 2	0	0
ENSBTAG00000017847	rnaseq	Component 2	0	0
ENSBTAG00000017946	rnaseq	Component 2	0	0
ENSBTAG00000017969	rnaseq	Component 2	0	0
ENSBTAG00000018012	rnaseq	Component 2	0	0
ENSBTAG00000018071	rnaseq	Component 2	0	0
ENSBTAG00000018101	rnaseq	Component 2	0	0
ENSBTAG00000018108	rnaseq	Component 2	0	0
ENSBTAG00000018134	rnaseq	Component 2	0	0
ENSBTAG00000018152	rnaseq	Component 2	0	0
ENSBTAG00000018167	rnaseq	Component 2	0	0
ENSBTAG00000018186	rnaseq	Component 2	0	0
ENSBTAG00000018214	rnaseq	Component 2	0	0
ENSBTAG00000018223	rnaseq	Component 2	0	0
ENSBTAG00000018234	rnaseq	Component 2	0	0
ENSBTAG00000018245	rnaseq	Component 2	0	0
ENSBTAG00000018280	rnaseq	Component 2	0	0
ENSBTAG00000018292	rnaseq	Component 2	0	0
ENSBTAG00000018297	rnaseq	Component 2	0	0
ENSBTAG00000018310	rnaseq	Component 2	0	0
ENSBTAG00000018315	rnaseq	Component 2	0	0
ENSBTAG00000018358	rnaseq	Component 2	0	0
ENSBTAG00000018398	rnaseq	Component 2	0	0
ENSBTAG00000018413	rnaseq	Component 2	0	0
ENSBTAG00000018445	rnaseq	Component 2	0	0
ENSBTAG00000018452	rnaseq	Component 2	0	0
ENSBTAG00000018545	rnaseq	Component 2	0	0
ENSBTAG00000018566	rnaseq	Component 2	0	0
ENSBTAG00000018713	rnaseq	Component 2	0	0
ENSBTAG00000018795	rnaseq	Component 2	0	0
ENSBTAG00000018843	rnaseq	Component 2	0	0
ENSBTAG00000018862	rnaseq	Component 2	0	0
ENSBTAG00000018959	rnaseq	Component 2	0	0
ENSBTAG00000018969	rnaseq	Component 2	0	0
ENSBTAG00000018971	rnaseq	Component 2	0	0
ENSBTAG00000018989	rnaseq	Component 2	0	0
ENSBTAG00000018996	rnaseq	Component 2	0	0
ENSBTAG00000018999	rnaseq	Component 2	0	0
ENSBTAG00000019049	rnaseq	Component 2	0	0
ENSBTAG00000019051	rnaseq	Component 2	0	0
ENSBTAG00000019094	rnaseq	Component 2	0	0
ENSBTAG00000019130	rnaseq	Component 2	0	0
ENSBTAG00000019152	rnaseq	Component 2	0	0
ENSBTAG00000019217	rnaseq	Component 2	0	0
ENSBTAG00000019219	rnaseq	Component 2	0	0
ENSBTAG00000019289	rnaseq	Component 2	0	0
ENSBTAG00000019290	rnaseq	Component 2	0	0
ENSBTAG00000019297	rnaseq	Component 2	0	0
ENSBTAG00000019325	rnaseq	Component 2	0	0
ENSBTAG00000019330	rnaseq	Component 2	0	0
ENSBTAG00000019347	rnaseq	Component 2	0	0
ENSBTAG00000019385	rnaseq	Component 2	0	0
ENSBTAG00000019453	rnaseq	Component 2	0	0
ENSBTAG00000019517	rnaseq	Component 2	0	0
ENSBTAG00000019526	rnaseq	Component 2	0	0
ENSBTAG00000019532	rnaseq	Component 2	0	0
ENSBTAG00000019567	rnaseq	Component 2	0	0
ENSBTAG00000019627	rnaseq	Component 2	0	0
ENSBTAG00000019633	rnaseq	Component 2	0	0
ENSBTAG00000019669	rnaseq	Component 2	0	0
ENSBTAG00000019686	rnaseq	Component 2	0	0
ENSBTAG00000019714	rnaseq	Component 2	0	0
ENSBTAG00000019871	rnaseq	Component 2	0	0
ENSBTAG00000019876	rnaseq	Component 2	0	0
ENSBTAG00000019997	rnaseq	Component 2	0	0
ENSBTAG00000020000	rnaseq	Component 2	0	0
ENSBTAG00000020032	rnaseq	Component 2	0	0
ENSBTAG00000020074	rnaseq	Component 2	0	0
ENSBTAG00000020078	rnaseq	Component 2	0	0
ENSBTAG00000020190	rnaseq	Component 2	0	0
ENSBTAG00000020219	rnaseq	Component 2	0	0
ENSBTAG00000020257	rnaseq	Component 2	0	0
ENSBTAG00000020261	rnaseq	Component 2	0	0
ENSBTAG00000020319	rnaseq	Component 2	0	0
ENSBTAG00000020366	rnaseq	Component 2	0	0
ENSBTAG00000020397	rnaseq	Component 2	0	0
ENSBTAG00000020430	rnaseq	Component 2	0	0
ENSBTAG00000020441	rnaseq	Component 2	0	0
ENSBTAG00000020446	rnaseq	Component 2	0	0
ENSBTAG00000020515	rnaseq	Component 2	0	0
ENSBTAG00000020530	rnaseq	Component 2	0	0
ENSBTAG00000020551	rnaseq	Component 2	0	0
ENSBTAG00000020563	rnaseq	Component 2	0	0
ENSBTAG00000020566	rnaseq	Component 2	0	0
ENSBTAG00000020580	rnaseq	Component 2	0	0
ENSBTAG00000020613	rnaseq	Component 2	0	0
ENSBTAG00000020629	rnaseq	Component 2	0	0
ENSBTAG00000020644	rnaseq	Component 2	0	0
ENSBTAG00000020671	rnaseq	Component 2	0	0
ENSBTAG00000020729	rnaseq	Component 2	0	0
ENSBTAG00000020759	rnaseq	Component 2	0	0
ENSBTAG00000020780	rnaseq	Component 2	0	0
ENSBTAG00000020892	rnaseq	Component 2	0	0
ENSBTAG00000020940	rnaseq	Component 2	0	0
ENSBTAG00000021008	rnaseq	Component 2	0	0
ENSBTAG00000021050	rnaseq	Component 2	0	0
ENSBTAG00000021115	rnaseq	Component 2	0	0
ENSBTAG00000021187	rnaseq	Component 2	0	0
ENSBTAG00000021195	rnaseq	Component 2	0	0
ENSBTAG00000021215	rnaseq	Component 2	0	0
ENSBTAG00000021240	rnaseq	Component 2	0	0
ENSBTAG00000021248	rnaseq	Component 2	0	0
ENSBTAG00000021251	rnaseq	Component 2	0	0
ENSBTAG00000021257	rnaseq	Component 2	0	0
ENSBTAG00000021374	rnaseq	Component 2	0	0
ENSBTAG00000021407	rnaseq	Component 2	0	0
ENSBTAG00000021471	rnaseq	Component 2	0	0
ENSBTAG00000021482	rnaseq	Component 2	0	0
ENSBTAG00000021484	rnaseq	Component 2	0	0
ENSBTAG00000021485	rnaseq	Component 2	0	0
ENSBTAG00000021491	rnaseq	Component 2	0	0
ENSBTAG00000021604	rnaseq	Component 2	0	0
ENSBTAG00000021675	rnaseq	Component 2	0	0
ENSBTAG00000021699	rnaseq	Component 2	0	0
ENSBTAG00000021723	rnaseq	Component 2	0	0
ENSBTAG00000021725	rnaseq	Component 2	0	0
ENSBTAG00000021741	rnaseq	Component 2	0	0
ENSBTAG00000021818	rnaseq	Component 2	0	0
ENSBTAG00000021838	rnaseq	Component 2	0	0
ENSBTAG00000021846	rnaseq	Component 2	0	0
ENSBTAG00000021855	rnaseq	Component 2	0	0
ENSBTAG00000021935	rnaseq	Component 2	0	0
ENSBTAG00000021939	rnaseq	Component 2	0	0
ENSBTAG00000021972	rnaseq	Component 2	0	0
ENSBTAG00000021978	rnaseq	Component 2	0	0
ENSBTAG00000021993	rnaseq	Component 2	0	0
ENSBTAG00000022588	rnaseq	Component 2	0	0
ENSBTAG00000022715	rnaseq	Component 2	0	0
ENSBTAG00000022762	rnaseq	Component 2	0	0
ENSBTAG00000022783	rnaseq	Component 2	0	0
ENSBTAG00000022837	rnaseq	Component 2	0	0
ENSBTAG00000022890	rnaseq	Component 2	0	0
ENSBTAG00000022927	rnaseq	Component 2	0	0
ENSBTAG00000022960	rnaseq	Component 2	0	0
ENSBTAG00000023073	rnaseq	Component 2	0	0
ENSBTAG00000023146	rnaseq	Component 2	0	0
ENSBTAG00000023648	rnaseq	Component 2	0	0
ENSBTAG00000023806	rnaseq	Component 2	0	0
ENSBTAG00000023920	rnaseq	Component 2	0	0
ENSBTAG00000024058	rnaseq	Component 2	0	0
ENSBTAG00000024091	rnaseq	Component 2	0	0
ENSBTAG00000024340	rnaseq	Component 2	0	0
ENSBTAG00000024632	rnaseq	Component 2	0	0
ENSBTAG00000024801	rnaseq	Component 2	0	0
ENSBTAG00000024995	rnaseq	Component 2	0	0
ENSBTAG00000025071	rnaseq	Component 2	0	0
ENSBTAG00000025200	rnaseq	Component 2	0	0
ENSBTAG00000025320	rnaseq	Component 2	0	0
ENSBTAG00000025413	rnaseq	Component 2	0	0
ENSBTAG00000025522	rnaseq	Component 2	0	0
ENSBTAG00000025667	rnaseq	Component 2	0	0
ENSBTAG00000025848	rnaseq	Component 2	0	0
ENSBTAG00000025893	rnaseq	Component 2	0	0
ENSBTAG00000026004	rnaseq	Component 2	0	0
ENSBTAG00000026309	rnaseq	Component 2	0	0
ENSBTAG00000026684	rnaseq	Component 2	0	0
ENSBTAG00000026796	rnaseq	Component 2	0	0
ENSBTAG00000026880	rnaseq	Component 2	0	0
ENSBTAG00000027064	rnaseq	Component 2	0	0
ENSBTAG00000027205	rnaseq	Component 2	0	0
ENSBTAG00000027434	rnaseq	Component 2	0	0
ENSBTAG00000027867	rnaseq	Component 2	0	0
ENSBTAG00000030255	rnaseq	Component 2	0	0
ENSBTAG00000030393	rnaseq	Component 2	0	0
ENSBTAG00000030484	rnaseq	Component 2	0	0
ENSBTAG00000030499	rnaseq	Component 2	0	0
ENSBTAG00000030519	rnaseq	Component 2	0	0
ENSBTAG00000030542	rnaseq	Component 2	0	0
ENSBTAG00000030548	rnaseq	Component 2	0	0
ENSBTAG00000030555	rnaseq	Component 2	0	0
ENSBTAG00000030559	rnaseq	Component 2	0	0
ENSBTAG00000030652	rnaseq	Component 2	0	0
ENSBTAG00000030675	rnaseq	Component 2	0	0
ENSBTAG00000030881	rnaseq	Component 2	0	0
ENSBTAG00000030962	rnaseq	Component 2	0	0
ENSBTAG00000031150	rnaseq	Component 2	0.0272031	0.0439347
ENSBTAG00000031299	rnaseq	Component 2	0	0
ENSBTAG00000031332	rnaseq	Component 2	0	0
ENSBTAG00000031340	rnaseq	Component 2	0	0
ENSBTAG00000031362	rnaseq	Component 2	0	0
ENSBTAG00000031497	rnaseq	Component 2	0	0
ENSBTAG00000031503	rnaseq	Component 2	0	0
ENSBTAG00000031647	rnaseq	Component 2	0	0
ENSBTAG00000031832	rnaseq	Component 2	0	0
ENSBTAG00000031950	rnaseq	Component 2	0	0
ENSBTAG00000031981	rnaseq	Component 2	0	0
ENSBTAG00000032068	rnaseq	Component 2	0	0
ENSBTAG00000032077	rnaseq	Component 2	0	0
ENSBTAG00000032092	rnaseq	Component 2	0	0
ENSBTAG00000032301	rnaseq	Component 2	0	0
ENSBTAG00000032730	rnaseq	Component 2	0	0
ENSBTAG00000032821	rnaseq	Component 2	0	0
ENSBTAG00000032902	rnaseq	Component 2	0	0
ENSBTAG00000032996	rnaseq	Component 2	0	0
ENSBTAG00000033010	rnaseq	Component 2	0	0
ENSBTAG00000033056	rnaseq	Component 2	0	0
ENSBTAG00000033076	rnaseq	Component 2	0	0
ENSBTAG00000033180	rnaseq	Component 2	0	0
ENSBTAG00000033225	rnaseq	Component 2	0	0
ENSBTAG00000033423	rnaseq	Component 2	0	0
ENSBTAG00000033535	rnaseq	Component 2	0	0
ENSBTAG00000033543	rnaseq	Component 2	0	0
ENSBTAG00000033554	rnaseq	Component 2	0	0
ENSBTAG00000033727	rnaseq	Component 2	0	0
ENSBTAG00000033740	rnaseq	Component 2	0	0
ENSBTAG00000033759	rnaseq	Component 2	0	0
ENSBTAG00000034154	rnaseq	Component 2	0	0
ENSBTAG00000034402	rnaseq	Component 2	0	0
ENSBTAG00000034441	rnaseq	Component 2	0	0
ENSBTAG00000034869	rnaseq	Component 2	0	0
ENSBTAG00000035064	rnaseq	Component 2	0	0
ENSBTAG00000035081	rnaseq	Component 2	0	0
ENSBTAG00000035171	rnaseq	Component 2	0	0
ENSBTAG00000035182	rnaseq	Component 2	0	0
ENSBTAG00000035230	rnaseq	Component 2	0	0
ENSBTAG00000035244	rnaseq	Component 2	0	0
ENSBTAG00000037553	rnaseq	Component 2	0	0
ENSBTAG00000037560	rnaseq	Component 2	0	0
ENSBTAG00000037616	rnaseq	Component 2	0	0
ENSBTAG00000037638	rnaseq	Component 2	0	0
ENSBTAG00000037665	rnaseq	Component 2	0	0
ENSBTAG00000037768	rnaseq	Component 2	0	0
ENSBTAG00000037907	rnaseq	Component 2	0	0
ENSBTAG00000037941	rnaseq	Component 2	0	0
ENSBTAG00000038033	rnaseq	Component 2	0	0
ENSBTAG00000038181	rnaseq	Component 2	0	0
ENSBTAG00000038333	rnaseq	Component 2	0	0
ENSBTAG00000038381	rnaseq	Component 2	0	0
ENSBTAG00000038384	rnaseq	Component 2	0	0
ENSBTAG00000038386	rnaseq	Component 2	0	0
ENSBTAG00000038600	rnaseq	Component 2	0	0
ENSBTAG00000038659	rnaseq	Component 2	0.027012	0.043626
ENSBTAG00000038733	rnaseq	Component 2	0	0
ENSBTAG00000038739	rnaseq	Component 2	0	0
ENSBTAG00000038759	rnaseq	Component 2	0	0
ENSBTAG00000039037	rnaseq	Component 2	0	0
ENSBTAG00000039105	rnaseq	Component 2	0	0
ENSBTAG00000039425	rnaseq	Component 2	0	0
ENSBTAG00000039522	rnaseq	Component 2	0	0
ENSBTAG00000039556	rnaseq	Component 2	0	0
ENSBTAG00000039594	rnaseq	Component 2	0	0
ENSBTAG00000039602	rnaseq	Component 2	0	0
ENSBTAG00000039644	rnaseq	Component 2	0	0
ENSBTAG00000039657	rnaseq	Component 2	0	0
ENSBTAG00000039718	rnaseq	Component 2	0	0
ENSBTAG00000039839	rnaseq	Component 2	0	0
ENSBTAG00000039973	rnaseq	Component 2	0	0
ENSBTAG00000040019	rnaseq	Component 2	0	0
ENSBTAG00000040190	rnaseq	Component 2	0	0
ENSBTAG00000040229	rnaseq	Component 2	0	0
ENSBTAG00000040244	rnaseq	Component 2	0	0
ENSBTAG00000040253	rnaseq	Component 2	0	0
ENSBTAG00000040602	rnaseq	Component 2	0	0
ENSBTAG00000042217	rnaseq	Component 2	0	0
ENSBTAG00000043000	rnaseq	Component 2	0	0
ENSBTAG00000043394	rnaseq	Component 2	0	0
ENSBTAG00000043432	rnaseq	Component 2	0	0
ENSBTAG00000043461	rnaseq	Component 2	0	0
ENSBTAG00000043578	rnaseq	Component 2	0	0
ENSBTAG00000043870	rnaseq	Component 2	0	0
ENSBTAG00000043956	rnaseq	Component 2	0	0
ENSBTAG00000043972	rnaseq	Component 2	0	0
ENSBTAG00000043974	rnaseq	Component 2	0	0
ENSBTAG00000043990	rnaseq	Component 2	0	0
ENSBTAG00000044001	rnaseq	Component 2	0	0
ENSBTAG00000044003	rnaseq	Component 2	0	0
ENSBTAG00000044062	rnaseq	Component 2	0	0
ENSBTAG00000044068	rnaseq	Component 2	0	0
ENSBTAG00000044111	rnaseq	Component 2	0	0
ENSBTAG00000044181	rnaseq	Component 2	0	0
ENSBTAG00000044194	rnaseq	Component 2	0	0
ENSBTAG00000044279	rnaseq	Component 2	0	0
ENSBTAG00000044419	rnaseq	Component 2	0	0
ENSBTAG00000045531	rnaseq	Component 2	0	0
ENSBTAG00000045628	rnaseq	Component 2	0	0
ENSBTAG00000045633	rnaseq	Component 2	0	0
ENSBTAG00000045824	rnaseq	Component 2	0	0
ENSBTAG00000045880	rnaseq	Component 2	0	0
ENSBTAG00000046015	rnaseq	Component 2	0	0
ENSBTAG00000046033	rnaseq	Component 2	0	0
ENSBTAG00000046075	rnaseq	Component 2	0	0
ENSBTAG00000046124	rnaseq	Component 2	0	0
ENSBTAG00000046152	rnaseq	Component 2	0	0
ENSBTAG00000046158	rnaseq	Component 2	0	0
ENSBTAG00000046295	rnaseq	Component 2	0	0
ENSBTAG00000046350	rnaseq	Component 2	0	0
ENSBTAG00000046374	rnaseq	Component 2	0.426368	0.688611
ENSBTAG00000046384	rnaseq	Component 2	0	0
ENSBTAG00000046413	rnaseq	Component 2	0	0
ENSBTAG00000046481	rnaseq	Component 2	0	0
ENSBTAG00000046485	rnaseq	Component 2	0	0
ENSBTAG00000046533	rnaseq	Component 2	0	0
ENSBTAG00000046573	rnaseq	Component 2	0	0
ENSBTAG00000046587	rnaseq	Component 2	0	0
ENSBTAG00000046750	rnaseq	Component 2	0	0
ENSBTAG00000046788	rnaseq	Component 2	0.324204	0.523608
ENSBTAG00000046875	rnaseq	Component 2	0	0
ENSBTAG00000047024	rnaseq	Component 2	0	0
ENSBTAG00000047149	rnaseq	Component 2	0	0
ENSBTAG00000047206	rnaseq	Component 2	0	0
ENSBTAG00000047213	rnaseq	Component 2	0	0
ENSBTAG00000047321	rnaseq	Component 2	0	0
ENSBTAG00000047338	rnaseq	Component 2	0	0
ENSBTAG00000047362	rnaseq	Component 2	0	0
ENSBTAG00000047499	rnaseq	Component 2	0	0
ENSBTAG00000047543	rnaseq	Component 2	0	0
ENSBTAG00000047595	rnaseq	Component 2	0	0
ENSBTAG00000047600	rnaseq	Component 2	0	0
ENSBTAG00000047698	rnaseq	Component 2	0	0
ENSBTAG00000047743	rnaseq	Component 2	0	0
ENSBTAG00000047756	rnaseq	Component 2	0	0
ENSBTAG00000047872	rnaseq	Component 2	0	0
ENSBTAG00000047877	rnaseq	Component 2	0	0
ENSBTAG00000048098	rnaseq	Component 2	0	0
ENSBTAG00000048204	rnaseq	Component 2	0	0
ENSBTAG00000048460	rnaseq	Component 2	0	0
ENSBTAG00000048472	rnaseq	Component 2	0	0
ENSBTAG00000048519	rnaseq	Component 2	0	0
ENSBTAG00000048576	rnaseq	Component 2	0	0
ENSBTAG00000048611	rnaseq	Component 2	0	0
ENSBTAG00000048795	rnaseq	Component 2	0	0
ENSBTAG00000048804	rnaseq	Component 2	0	0
ENSBTAG00000048835	rnaseq	Component 2	0	0
ENSBTAG00000048844	rnaseq	Component 2	0	0
ENSBTAG00000048862	rnaseq	Component 2	0	0
ENSBTAG00000048887	rnaseq	Component 2	0	0
ENSBTAG00000048895	rnaseq	Component 2	0	0
ENSBTAG00000048967	rnaseq	Component 2	0	0
ENSBTAG00000049110	rnaseq	Component 2	0	0
ENSBTAG00000049122	rnaseq	Component 2	0	0
ENSBTAG00000049148	rnaseq	Component 2	0	0
ENSBTAG00000049202	rnaseq	Component 2	0	0
ENSBTAG00000049242	rnaseq	Component 2	0	0
ENSBTAG00000049262	rnaseq	Component 2	0	0
ENSBTAG00000049263	rnaseq	Component 2	0	0
ENSBTAG00000049264	rnaseq	Component 2	0	0
ENSBTAG00000049296	rnaseq	Component 2	0	0
ENSBTAG00000049335	rnaseq	Component 2	0	0
ENSBTAG00000049341	rnaseq	Component 2	0	0
ENSBTAG00000049394	rnaseq	Component 2	0	0
ENSBTAG00000049399	rnaseq	Component 2	0	0
ENSBTAG00000049416	rnaseq	Component 2	0	0
ENSBTAG00000049465	rnaseq	Component 2	0	0
ENSBTAG00000049490	rnaseq	Component 2	0	0
ENSBTAG00000049506	rnaseq	Component 2	0	0
ENSBTAG00000049569	rnaseq	Component 2	0	0
ENSBTAG00000049598	rnaseq	Component 2	0	0
ENSBTAG00000049599	rnaseq	Component 2	0	0
ENSBTAG00000049632	rnaseq	Component 2	0	0
ENSBTAG00000049731	rnaseq	Component 2	0	0
ENSBTAG00000049808	rnaseq	Component 2	0	0
ENSBTAG00000049822	rnaseq	Component 2	0	0
ENSBTAG00000049830	rnaseq	Component 2	0	0
ENSBTAG00000049864	rnaseq	Component 2	0	0
ENSBTAG00000049888	rnaseq	Component 2	0	0
ENSBTAG00000049909	rnaseq	Component 2	0	0
ENSBTAG00000049960	rnaseq	Component 2	0	0
ENSBTAG00000049964	rnaseq	Component 2	0	0
ENSBTAG00000049969	rnaseq	Component 2	0	0
ENSBTAG00000050078	rnaseq	Component 2	0	0
ENSBTAG00000050115	rnaseq	Component 2	0	0
ENSBTAG00000050148	rnaseq	Component 2	0	0
ENSBTAG00000050206	rnaseq	Component 2	0	0
ENSBTAG00000050211	rnaseq	Component 2	0	0
ENSBTAG00000050235	rnaseq	Component 2	0	0
ENSBTAG00000050258	rnaseq	Component 2	0	0
ENSBTAG00000050320	rnaseq	Component 2	0	0
ENSBTAG00000050354	rnaseq	Component 2	0	0
ENSBTAG00000050377	rnaseq	Component 2	0	0
ENSBTAG00000050420	rnaseq	Component 2	0	0
ENSBTAG00000050460	rnaseq	Component 2	0	0
ENSBTAG00000050493	rnaseq	Component 2	0	0
ENSBTAG00000050524	rnaseq	Component 2	0	0
ENSBTAG00000050542	rnaseq	Component 2	0	0
ENSBTAG00000050571	rnaseq	Component 2	0	0
ENSBTAG00000050618	rnaseq	Component 2	0	0
ENSBTAG00000050620	rnaseq	Component 2	0	0
ENSBTAG00000050633	rnaseq	Component 2	0	0
ENSBTAG00000050666	rnaseq	Component 2	0	0
ENSBTAG00000050669	rnaseq	Component 2	0	0
ENSBTAG00000050679	rnaseq	Component 2	0	0
ENSBTAG00000050687	rnaseq	Component 2	0	0
ENSBTAG00000050739	rnaseq	Component 2	0	0
ENSBTAG00000050887	rnaseq	Component 2	0.619172	1
ENSBTAG00000051012	rnaseq	Component 2	0	0
ENSBTAG00000051075	rnaseq	Component 2	0	0
ENSBTAG00000051132	rnaseq	Component 2	0	0
ENSBTAG00000051137	rnaseq	Component 2	0	0
ENSBTAG00000051208	rnaseq	Component 2	0	0
ENSBTAG00000051218	rnaseq	Component 2	0	0
ENSBTAG00000051280	rnaseq	Component 2	0	0
ENSBTAG00000051371	rnaseq	Component 2	0	0
ENSBTAG00000051392	rnaseq	Component 2	0	0
ENSBTAG00000051413	rnaseq	Component 2	0	0
ENSBTAG00000051421	rnaseq	Component 2	0	0
ENSBTAG00000051422	rnaseq	Component 2	0	0
ENSBTAG00000051432	rnaseq	Component 2	0	0
ENSBTAG00000051466	rnaseq	Component 2	0	0
ENSBTAG00000051536	rnaseq	Component 2	0	0
ENSBTAG00000051544	rnaseq	Component 2	0	0
ENSBTAG00000051563	rnaseq	Component 2	0	0
ENSBTAG00000051696	rnaseq	Component 2	0	0
ENSBTAG00000051722	rnaseq	Component 2	0	0
ENSBTAG00000051724	rnaseq	Component 2	0	0
ENSBTAG00000051920	rnaseq	Component 2	0	0
ENSBTAG00000052012	rnaseq	Component 2	0	0
ENSBTAG00000052022	rnaseq	Component 2	0	0
ENSBTAG00000052072	rnaseq	Component 2	0	0
ENSBTAG00000052102	rnaseq	Component 2	0	0
ENSBTAG00000052119	rnaseq	Component 2	0	0
ENSBTAG00000052132	rnaseq	Component 2	0	0
ENSBTAG00000052160	rnaseq	Component 2	0	0
ENSBTAG00000052164	rnaseq	Component 2	0	0
ENSBTAG00000052173	rnaseq	Component 2	0	0
ENSBTAG00000052185	rnaseq	Component 2	0	0
ENSBTAG00000052248	rnaseq	Component 2	0	0
ENSBTAG00000052264	rnaseq	Component 2	0	0
ENSBTAG00000052399	rnaseq	Component 2	0	0
ENSBTAG00000052412	rnaseq	Component 2	0	0
ENSBTAG00000052515	rnaseq	Component 2	0	0
ENSBTAG00000052530	rnaseq	Component 2	0	0
ENSBTAG00000052562	rnaseq	Component 2	0	0
ENSBTAG00000052635	rnaseq	Component 2	0	0
ENSBTAG00000052637	rnaseq	Component 2	0	0
ENSBTAG00000052721	rnaseq	Component 2	0	0
ENSBTAG00000052755	rnaseq	Component 2	0	0
ENSBTAG00000052803	rnaseq	Component 2	0	0
ENSBTAG00000052830	rnaseq	Component 2	0	0
ENSBTAG00000052863	rnaseq	Component 2	0	0
ENSBTAG00000052877	rnaseq	Component 2	0	0
ENSBTAG00000052882	rnaseq	Component 2	0	0
ENSBTAG00000052919	rnaseq	Component 2	0	0
ENSBTAG00000052990	rnaseq	Component 2	0	0
ENSBTAG00000053070	rnaseq	Component 2	0	0
ENSBTAG00000053103	rnaseq	Component 2	0	0
ENSBTAG00000053256	rnaseq	Component 2	0	0
ENSBTAG00000053360	rnaseq	Component 2	0	0
ENSBTAG00000053418	rnaseq	Component 2	0	0
ENSBTAG00000053485	rnaseq	Component 2	0	0
[truncated: 100 more rows]

## Sheet: S3-sO2PLS features weight
Table S3: sO2PLS features weight
feature_id	dataset	latent_dimension	weight	importance
ENSBTAG00000000020	rnaseq	joint component 1	0	0
ENSBTAG00000000046	rnaseq	joint component 1	0	0
ENSBTAG00000000056	rnaseq	joint component 1	0	0
ENSBTAG00000000061	rnaseq	joint component 1	0	0
ENSBTAG00000000113	rnaseq	joint component 1	0	0
ENSBTAG00000000149	rnaseq	joint component 1	0	0
ENSBTAG00000000164	rnaseq	joint component 1	0	0
ENSBTAG00000000205	rnaseq	joint component 1	0	0
ENSBTAG00000000212	rnaseq	joint component 1	0	0
ENSBTAG00000000289	rnaseq	joint component 1	0	0
ENSBTAG00000000377	rnaseq	joint component 1	-0.131152	0.489376
ENSBTAG00000000400	rnaseq	joint component 1	0	0
ENSBTAG00000000462	rnaseq	joint component 1	0	0
ENSBTAG00000000484	rnaseq	joint component 1	0	0
ENSBTAG00000000500	rnaseq	joint component 1	0	0
ENSBTAG00000000575	rnaseq	joint component 1	0	0
ENSBTAG00000000619	rnaseq	joint component 1	0	0
ENSBTAG00000000620	rnaseq	joint component 1	0	0
ENSBTAG00000000621	rnaseq	joint component 1	0	0
ENSBTAG00000000671	rnaseq	joint component 1	0	0
ENSBTAG00000000672	rnaseq	joint component 1	0	0
ENSBTAG00000000690	rnaseq	joint component 1	0	0
ENSBTAG00000000700	rnaseq	joint component 1	0	0
ENSBTAG00000000746	rnaseq	joint component 1	0	0
ENSBTAG00000000749	rnaseq	joint component 1	0	0
ENSBTAG00000000871	rnaseq	joint component 1	0	0
ENSBTAG00000000918	rnaseq	joint component 1	0	0
ENSBTAG00000000928	rnaseq	joint component 1	0	0
ENSBTAG00000000961	rnaseq	joint component 1	0	0
ENSBTAG00000000965	rnaseq	joint component 1	0	0
ENSBTAG00000001007	rnaseq	joint component 1	0	0
ENSBTAG00000001032	rnaseq	joint component 1	0.0181909	0.0678768
ENSBTAG00000001043	rnaseq	joint component 1	0	0
ENSBTAG00000001051	rnaseq	joint component 1	-0.0586812	0.218961
ENSBTAG00000001123	rnaseq	joint component 1	0	0
ENSBTAG00000001164	rnaseq	joint component 1	0	0
ENSBTAG00000001188	rnaseq	joint component 1	0	0
ENSBTAG00000001199	rnaseq	joint component 1	0	0
ENSBTAG00000001320	rnaseq	joint component 1	0	0
ENSBTAG00000001504	rnaseq	joint component 1	0	0
ENSBTAG00000001511	rnaseq	joint component 1	-0.0157422	0.0587399
ENSBTAG00000001514	rnaseq	joint component 1	0	0
ENSBTAG00000001598	rnaseq	joint component 1	0	0
ENSBTAG00000001627	rnaseq	joint component 1	0	0
ENSBTAG00000001647	rnaseq	joint component 1	0	0
ENSBTAG00000001660	rnaseq	joint component 1	0	0
ENSBTAG00000001706	rnaseq	joint component 1	0	0
ENSBTAG00000001765	rnaseq	joint component 1	0	0
ENSBTAG00000001823	rnaseq	joint component 1	0	0
ENSBTAG00000001835	rnaseq	joint component 1	0	0
ENSBTAG00000001918	rnaseq	joint component 1	0	0
ENSBTAG00000001952	rnaseq	joint component 1	0	0
ENSBTAG00000001969	rnaseq	joint component 1	0	0
ENSBTAG00000002029	rnaseq	joint component 1	0	0
ENSBTAG00000002087	rnaseq	joint component 1	0	0
ENSBTAG00000002089	rnaseq	joint component 1	0	0
ENSBTAG00000002090	rnaseq	joint component 1	0	0
ENSBTAG00000002123	rnaseq	joint component 1	0	0
ENSBTAG00000002148	rnaseq	joint component 1	-0.0237998	0.0888059
ENSBTAG00000002174	rnaseq	joint component 1	0	0
ENSBTAG00000002178	rnaseq	joint component 1	0	0
ENSBTAG00000002206	rnaseq	joint component 1	0	0
ENSBTAG00000002219	rnaseq	joint component 1	0	0
ENSBTAG00000002233	rnaseq	joint component 1	-0.0783488	0.292348
ENSBTAG00000002257	rnaseq	joint component 1	0	0
ENSBTAG00000002302	rnaseq	joint component 1	0	0
ENSBTAG00000002317	rnaseq	joint component 1	0	0
ENSBTAG00000002344	rnaseq	joint component 1	0	0
ENSBTAG00000002352	rnaseq	joint component 1	0	0
ENSBTAG00000002455	rnaseq	joint component 1	0	0
ENSBTAG00000002526	rnaseq	joint component 1	0	0
ENSBTAG00000002633	rnaseq	joint component 1	0	0
ENSBTAG00000002691	rnaseq	joint component 1	0	0
ENSBTAG00000002718	rnaseq	joint component 1	0	0
ENSBTAG00000002859	rnaseq	joint component 1	0	0
ENSBTAG00000002978	rnaseq	joint component 1	0	0
ENSBTAG00000002996	rnaseq	joint component 1	-0.0880153	0.328417
ENSBTAG00000003045	rnaseq	joint component 1	0	0
ENSBTAG00000003126	rnaseq	joint component 1	0	0
ENSBTAG00000003185	rnaseq	joint component 1	0	0
ENSBTAG00000003239	rnaseq	joint component 1	0	0
ENSBTAG00000003278	rnaseq	joint component 1	0	0
ENSBTAG00000003304	rnaseq	joint component 1	0	0
ENSBTAG00000003319	rnaseq	joint component 1	0	0
ENSBTAG00000003332	rnaseq	joint component 1	0	0
ENSBTAG00000003353	rnaseq	joint component 1	-0.0300621	0.112173
ENSBTAG00000003394	rnaseq	joint component 1	0	0
ENSBTAG00000003414	rnaseq	joint component 1	0	0
ENSBTAG00000003499	rnaseq	joint component 1	0	0
ENSBTAG00000003519	rnaseq	joint component 1	-0.0336559	0.125582
ENSBTAG00000003532	rnaseq	joint component 1	0	0
ENSBTAG00000003598	rnaseq	joint component 1	0	0
ENSBTAG00000003658	rnaseq	joint component 1	0	0
ENSBTAG00000003669	rnaseq	joint component 1	-0.0545442	0.203524
ENSBTAG00000003682	rnaseq	joint component 1	0	0
ENSBTAG00000003684	rnaseq	joint component 1	0	0
ENSBTAG00000003692	rnaseq	joint component 1	0	0
ENSBTAG00000003693	rnaseq	joint component 1	0	0
ENSBTAG00000003713	rnaseq	joint component 1	0	0
ENSBTAG00000003727	rnaseq	joint component 1	0	0
ENSBTAG00000003798	rnaseq	joint component 1	0	0
ENSBTAG00000003822	rnaseq	joint component 1	0	0
ENSBTAG00000003882	rnaseq	joint component 1	0	0
ENSBTAG00000003907	rnaseq	joint component 1	0	0
ENSBTAG00000003944	rnaseq	joint component 1	0	0
ENSBTAG00000004019	rnaseq	joint component 1	0	0
ENSBTAG00000004036	rnaseq	joint component 1	0	0
ENSBTAG00000004059	rnaseq	joint component 1	0	0
ENSBTAG00000004150	rnaseq	joint component 1	-0.0355245	0.132555
ENSBTAG00000004225	rnaseq	joint component 1	0	0
ENSBTAG00000004248	rnaseq	joint component 1	0	0
ENSBTAG00000004267	rnaseq	joint component 1	0	0
ENSBTAG00000004279	rnaseq	joint component 1	0	0
ENSBTAG00000004302	rnaseq	joint component 1	0	0
ENSBTAG00000004375	rnaseq	joint component 1	0	0
ENSBTAG00000004381	rnaseq	joint component 1	0	0
ENSBTAG00000004392	rnaseq	joint component 1	0	0
ENSBTAG00000004418	rnaseq	joint component 1	0	0
ENSBTAG00000004423	rnaseq	joint component 1	0	0
ENSBTAG00000004518	rnaseq	joint component 1	0	0
ENSBTAG00000004554	rnaseq	joint component 1	0	0
ENSBTAG00000004608	rnaseq	joint component 1	0	0
ENSBTAG00000004639	rnaseq	joint component 1	0	0
ENSBTAG00000004739	rnaseq	joint component 1	0	0
ENSBTAG00000004754	rnaseq	joint component 1	0	0
ENSBTAG00000004781	rnaseq	joint component 1	0	0
ENSBTAG00000004799	rnaseq	joint component 1	0	0
ENSBTAG00000004879	rnaseq	joint component 1	0	0
ENSBTAG00000004903	rnaseq	joint component 1	0	0
ENSBTAG00000004990	rnaseq	joint component 1	0	0
ENSBTAG00000005150	rnaseq	joint component 1	0	0
ENSBTAG00000005235	rnaseq	joint component 1	0	0
ENSBTAG00000005238	rnaseq	joint component 1	0	0
ENSBTAG00000005312	rnaseq	joint component 1	0	0
ENSBTAG00000005353	rnaseq	joint component 1	0	0
ENSBTAG00000005377	rnaseq	joint component 1	0	0
ENSBTAG00000005469	rnaseq	joint component 1	0	0
ENSBTAG00000005517	rnaseq	joint component 1	0	0
ENSBTAG00000005533	rnaseq	joint component 1	0	0
ENSBTAG00000005562	rnaseq	joint component 1	0	0
ENSBTAG00000005589	rnaseq	joint component 1	0	0
ENSBTAG00000005668	rnaseq	joint component 1	-0.0417682	0.155852
ENSBTAG00000005730	rnaseq	joint component 1	0	0
ENSBTAG00000005738	rnaseq	joint component 1	0	0
ENSBTAG00000005741	rnaseq	joint component 1	0	0
ENSBTAG00000005784	rnaseq	joint component 1	0	0
ENSBTAG00000005796	rnaseq	joint component 1	0	0
ENSBTAG00000005797	rnaseq	joint component 1	0	0
ENSBTAG00000005843	rnaseq	joint component 1	0	0
ENSBTAG00000005958	rnaseq	joint component 1	0	0
ENSBTAG00000005968	rnaseq	joint component 1	0	0
ENSBTAG00000006016	rnaseq	joint component 1	0	0
ENSBTAG00000006024	rnaseq	joint component 1	0	0
ENSBTAG00000006037	rnaseq	joint component 1	0	0
ENSBTAG00000006156	rnaseq	joint component 1	-0.0147109	0.0548918
ENSBTAG00000006176	rnaseq	joint component 1	0	0
ENSBTAG00000006188	rnaseq	joint component 1	0	0
ENSBTAG00000006221	rnaseq	joint component 1	-0.110068	0.410704
ENSBTAG00000006328	rnaseq	joint component 1	0	0
ENSBTAG00000006343	rnaseq	joint component 1	-0.210733	0.786323
ENSBTAG00000006354	rnaseq	joint component 1	-0.104314	0.389232
ENSBTAG00000006383	rnaseq	joint component 1	0	0
ENSBTAG00000006491	rnaseq	joint component 1	0	0
ENSBTAG00000006505	rnaseq	joint component 1	-0.0915261	0.341517
ENSBTAG00000006523	rnaseq	joint component 1	-0.0709225	0.264638
ENSBTAG00000006570	rnaseq	joint component 1	0	0
ENSBTAG00000006593	rnaseq	joint component 1	0	0
ENSBTAG00000006608	rnaseq	joint component 1	-0.016253	0.0606457
ENSBTAG00000006685	rnaseq	joint component 1	0	0
ENSBTAG00000006694	rnaseq	joint component 1	0	0
ENSBTAG00000006734	rnaseq	joint component 1	0	0
ENSBTAG00000006739	rnaseq	joint component 1	0	0
ENSBTAG00000006752	rnaseq	joint component 1	0	0
ENSBTAG00000006806	rnaseq	joint component 1	0	0
ENSBTAG00000006807	rnaseq	joint component 1	0	0
ENSBTAG00000006811	rnaseq	joint component 1	0	0
ENSBTAG00000006823	rnaseq	joint component 1	0	0
ENSBTAG00000006877	rnaseq	joint component 1	0	0
ENSBTAG00000006896	rnaseq	joint component 1	0	0
ENSBTAG00000006899	rnaseq	joint component 1	0	0
ENSBTAG00000006921	rnaseq	joint component 1	-0.0419208	0.156422
ENSBTAG00000006958	rnaseq	joint component 1	0	0
ENSBTAG00000006966	rnaseq	joint component 1	0	0
ENSBTAG00000006999	rnaseq	joint component 1	-0.110623	0.412774
ENSBTAG00000007039	rnaseq	joint component 1	0	0
ENSBTAG00000007047	rnaseq	joint component 1	0	0
ENSBTAG00000007065	rnaseq	joint component 1	0	0
ENSBTAG00000007071	rnaseq	joint component 1	0	0
ENSBTAG00000007103	rnaseq	joint component 1	0	0
ENSBTAG00000007105	rnaseq	joint component 1	0	0
ENSBTAG00000007144	rnaseq	joint component 1	0	0
ENSBTAG00000007145	rnaseq	joint component 1	0	0
ENSBTAG00000007204	rnaseq	joint component 1	0	0
ENSBTAG00000007206	rnaseq	joint component 1	0	0
ENSBTAG00000007223	rnaseq	joint component 1	0	0
ENSBTAG00000007239	rnaseq	joint component 1	-0.0823369	0.307229
ENSBTAG00000007298	rnaseq	joint component 1	0	0
ENSBTAG00000007362	rnaseq	joint component 1	0	0
ENSBTAG00000007379	rnaseq	joint component 1	0	0
ENSBTAG00000007394	rnaseq	joint component 1	0	0
ENSBTAG00000007436	rnaseq	joint component 1	0	0
ENSBTAG00000007449	rnaseq	joint component 1	0	0
ENSBTAG00000007522	rnaseq	joint component 1	0	0
ENSBTAG00000007583	rnaseq	joint component 1	0	0
ENSBTAG00000007588	rnaseq	joint component 1	0	0
ENSBTAG00000007659	rnaseq	joint component 1	0	0
ENSBTAG00000007740	rnaseq	joint component 1	0	0
ENSBTAG00000007765	rnaseq	joint component 1	0	0
ENSBTAG00000007777	rnaseq	joint component 1	0	0
ENSBTAG00000007814	rnaseq	joint component 1	0	0
ENSBTAG00000007851	rnaseq	joint component 1	0	0
ENSBTAG00000007887	rnaseq	joint component 1	0	0
ENSBTAG00000007901	rnaseq	joint component 1	-0.127992	0.477585
ENSBTAG00000007904	rnaseq	joint component 1	0	0
ENSBTAG00000007958	rnaseq	joint component 1	0	0
ENSBTAG00000008004	rnaseq	joint component 1	0	0
ENSBTAG00000008023	rnaseq	joint component 1	0	0
ENSBTAG00000008039	rnaseq	joint component 1	0	0
ENSBTAG00000008057	rnaseq	joint component 1	0	0
ENSBTAG00000008124	rnaseq	joint component 1	-0.017358	0.0647691
ENSBTAG00000008173	rnaseq	joint component 1	0	0
ENSBTAG00000008318	rnaseq	joint component 1	0	0
ENSBTAG00000008331	rnaseq	joint component 1	0	0
ENSBTAG00000008353	rnaseq	joint component 1	0	0
ENSBTAG00000008362	rnaseq	joint component 1	0	0
ENSBTAG00000008411	rnaseq	joint component 1	0	0
ENSBTAG00000008417	rnaseq	joint component 1	0	0
ENSBTAG00000008420	rnaseq	joint component 1	0	0
ENSBTAG00000008428	rnaseq	joint component 1	-0.0609297	0.227351
ENSBTAG00000008442	rnaseq	joint component 1	0	0
ENSBTAG00000008497	rnaseq	joint component 1	0	0
ENSBTAG00000008507	rnaseq	joint component 1	0	0
ENSBTAG00000008555	rnaseq	joint component 1	0	0
ENSBTAG00000008592	rnaseq	joint component 1	-0.0181701	0.0677993
ENSBTAG00000008611	rnaseq	joint component 1	0	0
ENSBTAG00000008631	rnaseq	joint component 1	0	0
ENSBTAG00000008638	rnaseq	joint component 1	0	0
ENSBTAG00000008644	rnaseq	joint component 1	0	0
ENSBTAG00000008645	rnaseq	joint component 1	0	0
ENSBTAG00000008648	rnaseq	joint component 1	0	0
ENSBTAG00000008674	rnaseq	joint component 1	0	0
ENSBTAG00000008700	rnaseq	joint component 1	0	0
ENSBTAG00000008718	rnaseq	joint component 1	0	0
ENSBTAG00000008752	rnaseq	joint component 1	0	0
ENSBTAG00000008764	rnaseq	joint component 1	0	0
ENSBTAG00000008779	rnaseq	joint component 1	0	0
ENSBTAG00000008849	rnaseq	joint component 1	0	0
ENSBTAG00000008897	rnaseq	joint component 1	0	0
ENSBTAG00000008939	rnaseq	joint component 1	0	0
ENSBTAG00000008951	rnaseq	joint component 1	-0.175209	0.65377
ENSBTAG00000008978	rnaseq	joint component 1	0	0
ENSBTAG00000009019	rnaseq	joint component 1	0	0
ENSBTAG00000009050	rnaseq	joint component 1	0	0
ENSBTAG00000009084	rnaseq	joint component 1	0	0
ENSBTAG00000009191	rnaseq	joint component 1	0	0
ENSBTAG00000009223	rnaseq	joint component 1	0	0
ENSBTAG00000009302	rnaseq	joint component 1	0	0
ENSBTAG00000009338	rnaseq	joint component 1	0	0
ENSBTAG00000009357	rnaseq	joint component 1	0	0
ENSBTAG00000009389	rnaseq	joint component 1	0	0
ENSBTAG00000009391	rnaseq	joint component 1	0	0
ENSBTAG00000009405	rnaseq	joint component 1	0	0
ENSBTAG00000009419	rnaseq	joint component 1	0	0
ENSBTAG00000009426	rnaseq	joint component 1	0	0
ENSBTAG00000009447	rnaseq	joint component 1	0	0
ENSBTAG00000009493	rnaseq	joint component 1	0	0
ENSBTAG00000009495	rnaseq	joint component 1	0	0
ENSBTAG00000009515	rnaseq	joint component 1	0	0
ENSBTAG00000009654	rnaseq	joint component 1	0	0
ENSBTAG00000009674	rnaseq	joint component 1	0	0
ENSBTAG00000009715	rnaseq	joint component 1	0	0
ENSBTAG00000009749	rnaseq	joint component 1	0	0
ENSBTAG00000009773	rnaseq	joint component 1	-0.13957	0.520786
ENSBTAG00000009863	rnaseq	joint component 1	0	0
ENSBTAG00000009876	rnaseq	joint component 1	0	0
ENSBTAG00000009964	rnaseq	joint component 1	0	0
ENSBTAG00000009985	rnaseq	joint component 1	0	0
ENSBTAG00000010007	rnaseq	joint component 1	-0.0399244	0.148972
ENSBTAG00000010026	rnaseq	joint component 1	0	0
ENSBTAG00000010029	rnaseq	joint component 1	0	0
ENSBTAG00000010065	rnaseq	joint component 1	-0.0146762	0.0547621
ENSBTAG00000010120	rnaseq	joint component 1	0	0
ENSBTAG00000010170	rnaseq	joint component 1	0	0
ENSBTAG00000010191	rnaseq	joint component 1	0	0
ENSBTAG00000010227	rnaseq	joint component 1	0	0
ENSBTAG00000010273	rnaseq	joint component 1	-0.132225	0.493379
ENSBTAG00000010293	rnaseq	joint component 1	0	0
ENSBTAG00000010299	rnaseq	joint component 1	0	0
ENSBTAG00000010311	rnaseq	joint component 1	0	0
ENSBTAG00000010328	rnaseq	joint component 1	-0.00735538	0.0274456
ENSBTAG00000010350	rnaseq	joint component 1	0	0
ENSBTAG00000010386	rnaseq	joint component 1	0	0
ENSBTAG00000010439	rnaseq	joint component 1	0	0
ENSBTAG00000010444	rnaseq	joint component 1	0	0
ENSBTAG00000010464	rnaseq	joint component 1	-0.0118487	0.0442118
ENSBTAG00000010498	rnaseq	joint component 1	0	0
ENSBTAG00000010615	rnaseq	joint component 1	0	0
ENSBTAG00000010662	rnaseq	joint component 1	0	0
ENSBTAG00000010670	rnaseq	joint component 1	0	0
ENSBTAG00000010677	rnaseq	joint component 1	0	0
ENSBTAG00000010737	rnaseq	joint component 1	0	0
ENSBTAG00000010777	rnaseq	joint component 1	0	0
ENSBTAG00000010837	rnaseq	joint component 1	0	0
ENSBTAG00000010890	rnaseq	joint component 1	0	0
ENSBTAG00000010947	rnaseq	joint component 1	0	0
ENSBTAG00000010986	rnaseq	joint component 1	0	0
ENSBTAG00000011037	rnaseq	joint component 1	-0.0247007	0.0921674
ENSBTAG00000011043	rnaseq	joint component 1	0	0
ENSBTAG00000011068	rnaseq	joint component 1	0	0
ENSBTAG00000011079	rnaseq	joint component 1	0	0
ENSBTAG00000011106	rnaseq	joint component 1	0	0
ENSBTAG00000011147	rnaseq	joint component 1	0	0
ENSBTAG00000011190	rnaseq	joint component 1	0	0
ENSBTAG00000011237	rnaseq	joint component 1	0	0
ENSBTAG00000011246	rnaseq	joint component 1	0	0
ENSBTAG00000011311	rnaseq	joint component 1	0	0
ENSBTAG00000011337	rnaseq	joint component 1	0	0
ENSBTAG00000011463	rnaseq	joint component 1	0	0
ENSBTAG00000011588	rnaseq	joint component 1	0	0
ENSBTAG00000011624	rnaseq	joint component 1	0	0
ENSBTAG00000011634	rnaseq	joint component 1	0	0
ENSBTAG00000011677	rnaseq	joint component 1	-0.0556549	0.207669
ENSBTAG00000011684	rnaseq	joint component 1	0	0
ENSBTAG00000011731	rnaseq	joint component 1	0	0
ENSBTAG00000011779	rnaseq	joint component 1	0	0
ENSBTAG00000011842	rnaseq	joint component 1	0	0
ENSBTAG00000011866	rnaseq	joint component 1	0	0
ENSBTAG00000011871	rnaseq	joint component 1	0	0
ENSBTAG00000011879	rnaseq	joint component 1	0	0
ENSBTAG00000011893	rnaseq	joint component 1	0	0
ENSBTAG00000011908	rnaseq	joint component 1	0	0
ENSBTAG00000011914	rnaseq	joint component 1	0	0
ENSBTAG00000011927	rnaseq	joint component 1	0	0
ENSBTAG00000011930	rnaseq	joint component 1	0	0
ENSBTAG00000011957	rnaseq	joint component 1	0	0
ENSBTAG00000011975	rnaseq	joint component 1	0	0
ENSBTAG00000011988	rnaseq	joint component 1	0	0
ENSBTAG00000012031	rnaseq	joint component 1	0	0
ENSBTAG00000012087	rnaseq	joint component 1	0	0
ENSBTAG00000012152	rnaseq	joint component 1	0	0
ENSBTAG00000012252	rnaseq	joint component 1	0	0
ENSBTAG00000012273	rnaseq	joint component 1	0	0
ENSBTAG00000012280	rnaseq	joint component 1	0	0
ENSBTAG00000012321	rnaseq	joint component 1	0	0
ENSBTAG00000012342	rnaseq	joint component 1	0	0
ENSBTAG00000012374	rnaseq	joint component 1	0	0
ENSBTAG00000012456	rnaseq	joint component 1	-0.0146329	0.0546007
ENSBTAG00000012507	rnaseq	joint component 1	0	0
ENSBTAG00000012538	rnaseq	joint component 1	0	0
ENSBTAG00000012541	rnaseq	joint component 1	0	0
ENSBTAG00000012600	rnaseq	joint component 1	0	0
ENSBTAG00000012638	rnaseq	joint component 1	-0.0592652	0.22114
ENSBTAG00000012640	rnaseq	joint component 1	-0.0890859	0.332412
ENSBTAG00000012656	rnaseq	joint component 1	0	0
ENSBTAG00000012667	rnaseq	joint component 1	0	0
ENSBTAG00000012698	rnaseq	joint component 1	0	0
ENSBTAG00000012715	rnaseq	joint component 1	0	0
ENSBTAG00000012722	rnaseq	joint component 1	-0.0637519	0.237881
ENSBTAG00000012723	rnaseq	joint component 1	0	0
ENSBTAG00000012729	rnaseq	joint component 1	0	0
ENSBTAG00000012745	rnaseq	joint component 1	0	0
ENSBTAG00000012844	rnaseq	joint component 1	0	0
ENSBTAG00000012856	rnaseq	joint component 1	0	0
ENSBTAG00000012868	rnaseq	joint component 1	0	0
ENSBTAG00000012937	rnaseq	joint component 1	0	0
ENSBTAG00000012944	rnaseq	joint component 1	0	0
ENSBTAG00000013036	rnaseq	joint component 1	0	0
ENSBTAG00000013045	rnaseq	joint component 1	0	0
ENSBTAG00000013047	rnaseq	joint component 1	0	0
ENSBTAG00000013069	rnaseq	joint component 1	0	0
ENSBTAG00000013095	rnaseq	joint component 1	0	0
ENSBTAG00000013120	rnaseq	joint component 1	0	0
ENSBTAG00000013197	rnaseq	joint component 1	0	0
ENSBTAG00000013201	rnaseq	joint component 1	-0.0442529	0.165124
ENSBTAG00000013205	rnaseq	joint component 1	-0.0342745	0.127891
ENSBTAG00000013239	rnaseq	joint component 1	0	0
ENSBTAG00000013256	rnaseq	joint component 1	0	0
ENSBTAG00000013290	rnaseq	joint component 1	-0.0384808	0.143586
ENSBTAG00000013300	rnaseq	joint component 1	0	0
ENSBTAG00000013421	rnaseq	joint component 1	0	0
ENSBTAG00000013439	rnaseq	joint component 1	0	0
ENSBTAG00000013451	rnaseq	joint component 1	0	0
ENSBTAG00000013507	rnaseq	joint component 1	0	0
ENSBTAG00000013555	rnaseq	joint component 1	-0.0263299	0.0982466
ENSBTAG00000013588	rnaseq	joint component 1	0	0
ENSBTAG00000013589	rnaseq	joint component 1	0	0
ENSBTAG00000013607	rnaseq	joint component 1	0	0
ENSBTAG00000013653	rnaseq	joint component 1	0	0
ENSBTAG00000013677	rnaseq	joint component 1	0	0
ENSBTAG00000013685	rnaseq	joint component 1	0	0
ENSBTAG00000013706	rnaseq	joint component 1	-0.0730205	0.272466
ENSBTAG00000013720	rnaseq	joint component 1	0	0
ENSBTAG00000013723	rnaseq	joint component 1	0	0
ENSBTAG00000013761	rnaseq	joint component 1	0	0
ENSBTAG00000013831	rnaseq	joint component 1	0	0
ENSBTAG00000013854	rnaseq	joint component 1	0	0
ENSBTAG00000013873	rnaseq	joint component 1	0	0
ENSBTAG00000014058	rnaseq	joint component 1	0	0
ENSBTAG00000014064	rnaseq	joint component 1	0	0
ENSBTAG00000014069	rnaseq	joint component 1	-0.0431257	0.160918
ENSBTAG00000014103	rnaseq	joint component 1	0	0
ENSBTAG00000014122	rnaseq	joint component 1	-0.0358482	0.133763
ENSBTAG00000014129	rnaseq	joint component 1	0	0
ENSBTAG00000014153	rnaseq	joint component 1	0	0
ENSBTAG00000014204	rnaseq	joint component 1	0	0
ENSBTAG00000014205	rnaseq	joint component 1	0	0
ENSBTAG00000014220	rnaseq	joint component 1	0	0
ENSBTAG00000014227	rnaseq	joint component 1	0	0
ENSBTAG00000014267	rnaseq	joint component 1	0	0
ENSBTAG00000014269	rnaseq	joint component 1	0	0
ENSBTAG00000014288	rnaseq	joint component 1	0	0
ENSBTAG00000014296	rnaseq	joint component 1	0	0
ENSBTAG00000014357	rnaseq	joint component 1	0	0
ENSBTAG00000014376	rnaseq	joint component 1	0	0
ENSBTAG00000014421	rnaseq	joint component 1	0	0
ENSBTAG00000014424	rnaseq	joint component 1	0	0
ENSBTAG00000014465	rnaseq	joint component 1	0	0
ENSBTAG00000014548	rnaseq	joint component 1	0	0
ENSBTAG00000014549	rnaseq	joint component 1	0	0
ENSBTAG00000014567	rnaseq	joint component 1	0	0
ENSBTAG00000014612	rnaseq	joint component 1	0	0
ENSBTAG00000014643	rnaseq	joint component 1	0	0
ENSBTAG00000014665	rnaseq	joint component 1	0	0
ENSBTAG00000014677	rnaseq	joint component 1	0	0
ENSBTAG00000014680	rnaseq	joint component 1	0	0
ENSBTAG00000014733	rnaseq	joint component 1	0	0
ENSBTAG00000014746	rnaseq	joint component 1	0	0
ENSBTAG00000014831	rnaseq	joint component 1	0	0
ENSBTAG00000014834	rnaseq	joint component 1	0	0
ENSBTAG00000014916	rnaseq	joint component 1	0	0
ENSBTAG00000015016	rnaseq	joint component 1	0	0
ENSBTAG00000015027	rnaseq	joint component 1	0	0
ENSBTAG00000015032	rnaseq	joint component 1	-0.00921505	0.0343847
ENSBTAG00000015065	rnaseq	joint component 1	0	0
ENSBTAG00000015084	rnaseq	joint component 1	0	0
ENSBTAG00000015086	rnaseq	joint component 1	0	0
ENSBTAG00000015095	rnaseq	joint component 1	0	0
ENSBTAG00000015105	rnaseq	joint component 1	0	0
ENSBTAG00000015106	rnaseq	joint component 1	0	0
ENSBTAG00000015109	rnaseq	joint component 1	0	0
ENSBTAG00000015117	rnaseq	joint component 1	0	0
ENSBTAG00000015129	rnaseq	joint component 1	0	0
ENSBTAG00000015163	rnaseq	joint component 1	0	0
ENSBTAG00000015171	rnaseq	joint component 1	0	0
ENSBTAG00000015192	rnaseq	joint component 1	0	0
ENSBTAG00000015214	rnaseq	joint component 1	0	0
ENSBTAG00000015224	rnaseq	joint component 1	0	0
ENSBTAG00000015229	rnaseq	joint component 1	0	0
ENSBTAG00000015294	rnaseq	joint component 1	0	0
ENSBTAG00000015312	rnaseq	joint component 1	0	0
ENSBTAG00000015376	rnaseq	joint component 1	0	0
ENSBTAG00000015415	rnaseq	joint component 1	0	0
ENSBTAG00000015462	rnaseq	joint component 1	0	0
ENSBTAG00000015485	rnaseq	joint component 1	0	0
ENSBTAG00000015487	rnaseq	joint component 1	0	0
ENSBTAG00000015520	rnaseq	joint component 1	-0.00235099	0.0087724
ENSBTAG00000015592	rnaseq	joint component 1	-0.0642206	0.23963
ENSBTAG00000015650	rnaseq	joint component 1	0	0
ENSBTAG00000015798	rnaseq	joint component 1	0	0
ENSBTAG00000015854	rnaseq	joint component 1	0	0
ENSBTAG00000015894	rnaseq	joint component 1	0	0
ENSBTAG00000015907	rnaseq	joint component 1	0	0
ENSBTAG00000015915	rnaseq	joint component 1	0	0
ENSBTAG00000015949	rnaseq	joint component 1	0	0
ENSBTAG00000016048	rnaseq	joint component 1	0	0
ENSBTAG00000016121	rnaseq	joint component 1	0	0
ENSBTAG00000016139	rnaseq	joint component 1	0	0
ENSBTAG00000016156	rnaseq	joint component 1	0	0
ENSBTAG00000016204	rnaseq	joint component 1	0	0
ENSBTAG00000016229	rnaseq	joint component 1	0	0
ENSBTAG00000016257	rnaseq	joint component 1	0	0
ENSBTAG00000016294	rnaseq	joint component 1	0	0
ENSBTAG00000016312	rnaseq	joint component 1	0	0
ENSBTAG00000016335	rnaseq	joint component 1	0	0
ENSBTAG00000016337	rnaseq	joint component 1	0	0
ENSBTAG00000016384	rnaseq	joint component 1	0	0
ENSBTAG00000016477	rnaseq	joint component 1	-0.0218511	0.0815344
ENSBTAG00000016514	rnaseq	joint component 1	0	0
ENSBTAG00000016519	rnaseq	joint component 1	0	0
ENSBTAG00000016528	rnaseq	joint component 1	0	0
ENSBTAG00000016568	rnaseq	joint component 1	0	0
ENSBTAG00000016606	rnaseq	joint component 1	0	0
ENSBTAG00000016663	rnaseq	joint component 1	0	0
ENSBTAG00000016684	rnaseq	joint component 1	0	0
ENSBTAG00000016729	rnaseq	joint component 1	0	0
ENSBTAG00000016762	rnaseq	joint component 1	0	0
ENSBTAG00000016782	rnaseq	joint component 1	0	0
ENSBTAG00000016785	rnaseq	joint component 1	0	0
ENSBTAG00000017060	rnaseq	joint component 1	0	0
ENSBTAG00000017199	rnaseq	joint component 1	0	0
ENSBTAG00000017209	rnaseq	joint component 1	0	0
ENSBTAG00000017219	rnaseq	joint component 1	0	0
ENSBTAG00000017240	rnaseq	joint component 1	0	0
ENSBTAG00000017251	rnaseq	joint component 1	-0.0362243	0.135166
ENSBTAG00000017252	rnaseq	joint component 1	0	0
ENSBTAG00000017280	rnaseq	joint component 1	0	0
ENSBTAG00000017306	rnaseq	joint component 1	0	0
ENSBTAG00000017348	rnaseq	joint component 1	0	0
ENSBTAG00000017408	rnaseq	joint component 1	0	0
ENSBTAG00000017409	rnaseq	joint component 1	0	0
ENSBTAG00000017411	rnaseq	joint component 1	0	0
ENSBTAG00000017436	rnaseq	joint component 1	0	0
ENSBTAG00000017440	rnaseq	joint component 1	0	0
ENSBTAG00000017457	rnaseq	joint component 1	0	0
ENSBTAG00000017466	rnaseq	joint component 1	0	0
ENSBTAG00000017549	rnaseq	joint component 1	0	0
ENSBTAG00000017593	rnaseq	joint component 1	-0.0138549	0.0516977
ENSBTAG00000017785	rnaseq	joint component 1	0	0
ENSBTAG00000017824	rnaseq	joint component 1	0	0
ENSBTAG00000017827	rnaseq	joint component 1	0	0
ENSBTAG00000017837	rnaseq	joint component 1	0	0
ENSBTAG00000017847	rnaseq	joint component 1	0	0
ENSBTAG00000017946	rnaseq	joint component 1	0	0
ENSBTAG00000017969	rnaseq	joint component 1	-0.0629737	0.234978
ENSBTAG00000018012	rnaseq	joint component 1	0	0
ENSBTAG00000018071	rnaseq	joint component 1	0	0
ENSBTAG00000018101	rnaseq	joint component 1	0	0
ENSBTAG00000018108	rnaseq	joint component 1	0	0
ENSBTAG00000018134	rnaseq	joint component 1	-0.0259438	0.0968059
ENSBTAG00000018152	rnaseq	joint component 1	0	0
ENSBTAG00000018167	rnaseq	joint component 1	0	0
ENSBTAG00000018186	rnaseq	joint component 1	-0.0191454	0.0714385
ENSBTAG00000018214	rnaseq	joint component 1	0	0
ENSBTAG00000018223	rnaseq	joint component 1	-0.055522	0.207173
ENSBTAG00000018234	rnaseq	joint component 1	0	0
ENSBTAG00000018245	rnaseq	joint component 1	0	0
ENSBTAG00000018280	rnaseq	joint component 1	-0.0935352	0.349014
ENSBTAG00000018292	rnaseq	joint component 1	0	0
ENSBTAG00000018297	rnaseq	joint component 1	0	0
ENSBTAG00000018310	rnaseq	joint component 1	0	0
ENSBTAG00000018315	rnaseq	joint component 1	0	0
ENSBTAG00000018358	rnaseq	joint component 1	0	0
ENSBTAG00000018398	rnaseq	joint component 1	0	0
ENSBTAG00000018413	rnaseq	joint component 1	0	0
ENSBTAG00000018445	rnaseq	joint component 1	0	0
ENSBTAG00000018452	rnaseq	joint component 1	0	0
ENSBTAG00000018545	rnaseq	joint component 1	0	0
ENSBTAG00000018566	rnaseq	joint component 1	0	0
ENSBTAG00000018713	rnaseq	joint component 1	0	0
ENSBTAG00000018795	rnaseq	joint component 1	0	0
ENSBTAG00000018843	rnaseq	joint component 1	0	0
ENSBTAG00000018862	rnaseq	joint component 1	0	0
ENSBTAG00000018959	rnaseq	joint component 1	0	0
ENSBTAG00000018969	rnaseq	joint component 1	0	0
ENSBTAG00000018971	rnaseq	joint component 1	0	0
ENSBTAG00000018989	rnaseq	joint component 1	0	0
ENSBTAG00000018996	rnaseq	joint component 1	0	0
ENSBTAG00000018999	rnaseq	joint component 1	0	0
ENSBTAG00000019049	rnaseq	joint component 1	-0.0096477	0.0359991
ENSBTAG00000019051	rnaseq	joint component 1	0	0
ENSBTAG00000019094	rnaseq	joint component 1	0	0
ENSBTAG00000019130	rnaseq	joint component 1	0	0
ENSBTAG00000019152	rnaseq	joint component 1	0	0
ENSBTAG00000019217	rnaseq	joint component 1	0	0
ENSBTAG00000019219	rnaseq	joint component 1	0	0
ENSBTAG00000019289	rnaseq	joint component 1	0	0
ENSBTAG00000019290	rnaseq	joint component 1	0	0
ENSBTAG00000019297	rnaseq	joint component 1	0	0
ENSBTAG00000019325	rnaseq	joint component 1	0	0
ENSBTAG00000019330	rnaseq	joint component 1	-0.0874564	0.326332
ENSBTAG00000019347	rnaseq	joint component 1	0	0
ENSBTAG00000019385	rnaseq	joint component 1	0	0
ENSBTAG00000019453	rnaseq	joint component 1	0	0
ENSBTAG00000019517	rnaseq	joint component 1	-0.0109596	0.0408944
ENSBTAG00000019526	rnaseq	joint component 1	0	0
ENSBTAG00000019532	rnaseq	joint component 1	0	0
ENSBTAG00000019567	rnaseq	joint component 1	-0.00775657	0.0289426
ENSBTAG00000019627	rnaseq	joint component 1	-0.141209	0.526904
ENSBTAG00000019633	rnaseq	joint component 1	0	0
ENSBTAG00000019669	rnaseq	joint component 1	-0.0847026	0.316056
ENSBTAG00000019686	rnaseq	joint component 1	0	0
ENSBTAG00000019714	rnaseq	joint component 1	0	0
ENSBTAG00000019871	rnaseq	joint component 1	0	0
ENSBTAG00000019876	rnaseq	joint component 1	0	0
ENSBTAG00000019997	rnaseq	joint component 1	0	0
ENSBTAG00000020000	rnaseq	joint component 1	0	0
ENSBTAG00000020032	rnaseq	joint component 1	0	0
ENSBTAG00000020074	rnaseq	joint component 1	0	0
ENSBTAG00000020078	rnaseq	joint component 1	0	0
ENSBTAG00000020190	rnaseq	joint component 1	0	0
ENSBTAG00000020219	rnaseq	joint component 1	0	0
ENSBTAG00000020257	rnaseq	joint component 1	-0.0458776	0.171186
ENSBTAG00000020261	rnaseq	joint component 1	0	0
ENSBTAG00000020319	rnaseq	joint component 1	0	0
ENSBTAG00000020366	rnaseq	joint component 1	0	0
ENSBTAG00000020397	rnaseq	joint component 1	0	0
ENSBTAG00000020430	rnaseq	joint component 1	0	0
ENSBTAG00000020441	rnaseq	joint component 1	0	0
ENSBTAG00000020446	rnaseq	joint component 1	0	0
ENSBTAG00000020515	rnaseq	joint component 1	0	0
ENSBTAG00000020530	rnaseq	joint component 1	0	0
ENSBTAG00000020551	rnaseq	joint component 1	0	0
ENSBTAG00000020563	rnaseq	joint component 1	0	0
ENSBTAG00000020566	rnaseq	joint component 1	0	0
ENSBTAG00000020580	rnaseq	joint component 1	-0.0944266	0.35234
ENSBTAG00000020613	rnaseq	joint component 1	0	0
ENSBTAG00000020629	rnaseq	joint component 1	0	0
ENSBTAG00000020644	rnaseq	joint component 1	0	0
ENSBTAG00000020671	rnaseq	joint component 1	0	0
ENSBTAG00000020729	rnaseq	joint component 1	0	0
ENSBTAG00000020759	rnaseq	joint component 1	0	0
ENSBTAG00000020780	rnaseq	joint component 1	0	0
ENSBTAG00000020892	rnaseq	joint component 1	-0.0221188	0.0825331
ENSBTAG00000020940	rnaseq	joint component 1	0	0
ENSBTAG00000021008	rnaseq	joint component 1	0	0
ENSBTAG00000021050	rnaseq	joint component 1	0	0
ENSBTAG00000021115	rnaseq	joint component 1	0	0
ENSBTAG00000021187	rnaseq	joint component 1	0	0
ENSBTAG00000021195	rnaseq	joint component 1	0	0
ENSBTAG00000021215	rnaseq	joint component 1	0	0
ENSBTAG00000021240	rnaseq	joint component 1	-0.107145	0.399798
ENSBTAG00000021248	rnaseq	joint component 1	0	0
ENSBTAG00000021251	rnaseq	joint component 1	0	0
ENSBTAG00000021257	rnaseq	joint component 1	0	0
ENSBTAG00000021374	rnaseq	joint component 1	0	0
ENSBTAG00000021407	rnaseq	joint component 1	0	0
ENSBTAG00000021471	rnaseq	joint component 1	0	0
ENSBTAG00000021482	rnaseq	joint component 1	0	0
ENSBTAG00000021484	rnaseq	joint component 1	0	0
ENSBTAG00000021485	rnaseq	joint component 1	0	0
ENSBTAG00000021491	rnaseq	joint component 1	0	0
ENSBTAG00000021604	rnaseq	joint component 1	0	0
ENSBTAG00000021675	rnaseq	joint component 1	0	0
ENSBTAG00000021699	rnaseq	joint component 1	0	0
ENSBTAG00000021723	rnaseq	joint component 1	0	0
ENSBTAG00000021725	rnaseq	joint component 1	0	0
ENSBTAG00000021741	rnaseq	joint component 1	0	0
ENSBTAG00000021818	rnaseq	joint component 1	0	0
ENSBTAG00000021838	rnaseq	joint component 1	0	0
ENSBTAG00000021846	rnaseq	joint component 1	0	0
ENSBTAG00000021855	rnaseq	joint component 1	0	0
ENSBTAG00000021935	rnaseq	joint component 1	0	0
ENSBTAG00000021939	rnaseq	joint component 1	0	0
ENSBTAG00000021972	rnaseq	joint component 1	0	0
ENSBTAG00000021978	rnaseq	joint component 1	0	0
ENSBTAG00000021993	rnaseq	joint component 1	0.00490092	0.0182871
ENSBTAG00000022588	rnaseq	joint component 1	0	0
ENSBTAG00000022715	rnaseq	joint component 1	-0.215805	0.805248
ENSBTAG00000022762	rnaseq	joint component 1	0	0
ENSBTAG00000022783	rnaseq	joint component 1	0	0
ENSBTAG00000022837	rnaseq	joint component 1	0	0
ENSBTAG00000022890	rnaseq	joint component 1	0	0
ENSBTAG00000022927	rnaseq	joint component 1	0	0
ENSBTAG00000022960	rnaseq	joint component 1	0	0
ENSBTAG00000023073	rnaseq	joint component 1	0	0
ENSBTAG00000023146	rnaseq	joint component 1	0	0
ENSBTAG00000023648	rnaseq	joint component 1	-0.0307243	0.114644
ENSBTAG00000023806	rnaseq	joint component 1	0	0
ENSBTAG00000023920	rnaseq	joint component 1	0	0
ENSBTAG00000024058	rnaseq	joint component 1	0	0
ENSBTAG00000024091	rnaseq	joint component 1	0	0
ENSBTAG00000024340	rnaseq	joint component 1	0	0
ENSBTAG00000024632	rnaseq	joint component 1	0	0
ENSBTAG00000024801	rnaseq	joint component 1	0	0
ENSBTAG00000024995	rnaseq	joint component 1	0	0
ENSBTAG00000025071	rnaseq	joint component 1	0	0
ENSBTAG00000025200	rnaseq	joint component 1	0	0
ENSBTAG00000025320	rnaseq	joint component 1	0	0
ENSBTAG00000025413	rnaseq	joint component 1	0	0
ENSBTAG00000025522	rnaseq	joint component 1	0	0
ENSBTAG00000025667	rnaseq	joint component 1	0	0
ENSBTAG00000025848	rnaseq	joint component 1	0	0
ENSBTAG00000025893	rnaseq	joint component 1	0	0
ENSBTAG00000026004	rnaseq	joint component 1	0	0
ENSBTAG00000026309	rnaseq	joint component 1	0	0
ENSBTAG00000026684	rnaseq	joint component 1	0	0
ENSBTAG00000026796	rnaseq	joint component 1	0	0
ENSBTAG00000026880	rnaseq	joint component 1	0	0
ENSBTAG00000027064	rnaseq	joint component 1	0	0
ENSBTAG00000027205	rnaseq	joint component 1	0	0
ENSBTAG00000027434	rnaseq	joint component 1	0	0
ENSBTAG00000027867	rnaseq	joint component 1	0	0
ENSBTAG00000030255	rnaseq	joint component 1	0	0
ENSBTAG00000030393	rnaseq	joint component 1	0	0
ENSBTAG00000030484	rnaseq	joint component 1	0	0
ENSBTAG00000030499	rnaseq	joint component 1	0	0
ENSBTAG00000030519	rnaseq	joint component 1	0	0
ENSBTAG00000030542	rnaseq	joint component 1	0	0
ENSBTAG00000030548	rnaseq	joint component 1	0	0
ENSBTAG00000030555	rnaseq	joint component 1	0	0
ENSBTAG00000030559	rnaseq	joint component 1	0	0
ENSBTAG00000030652	rnaseq	joint component 1	0	0
ENSBTAG00000030675	rnaseq	joint component 1	0	0
ENSBTAG00000030881	rnaseq	joint component 1	0	0
ENSBTAG00000030962	rnaseq	joint component 1	0	0
ENSBTAG00000031150	rnaseq	joint component 1	0	0
ENSBTAG00000031299	rnaseq	joint component 1	0	0
ENSBTAG00000031332	rnaseq	joint component 1	0	0
ENSBTAG00000031340	rnaseq	joint component 1	0	0
ENSBTAG00000031362	rnaseq	joint component 1	0	0
ENSBTAG00000031497	rnaseq	joint component 1	0	0
ENSBTAG00000031503	rnaseq	joint component 1	0	0
ENSBTAG00000031647	rnaseq	joint component 1	-0.234705	0.875768
ENSBTAG00000031832	rnaseq	joint component 1	0	0
ENSBTAG00000031950	rnaseq	joint component 1	-0.0869251	0.324349
ENSBTAG00000031981	rnaseq	joint component 1	0	0
ENSBTAG00000032068	rnaseq	joint component 1	-0.0397535	0.148335
ENSBTAG00000032077	rnaseq	joint component 1	0	0
ENSBTAG00000032092	rnaseq	joint component 1	0	0
ENSBTAG00000032301	rnaseq	joint component 1	0	0
ENSBTAG00000032730	rnaseq	joint component 1	0	0
ENSBTAG00000032821	rnaseq	joint component 1	0	0
ENSBTAG00000032902	rnaseq	joint component 1	0	0
ENSBTAG00000032996	rnaseq	joint component 1	0	0
ENSBTAG00000033010	rnaseq	joint component 1	0	0
ENSBTAG00000033056	rnaseq	joint component 1	0	0
ENSBTAG00000033076	rnaseq	joint component 1	-0.00776187	0.0289624
ENSBTAG00000033180	rnaseq	joint component 1	0	0
ENSBTAG00000033225	rnaseq	joint component 1	0	0
ENSBTAG00000033423	rnaseq	joint component 1	0	0
ENSBTAG00000033535	rnaseq	joint component 1	0	0
ENSBTAG00000033543	rnaseq	joint component 1	0	0
ENSBTAG00000033554	rnaseq	joint component 1	0	0
ENSBTAG00000033727	rnaseq	joint component 1	0	0
ENSBTAG00000033740	rnaseq	joint component 1	0	0
ENSBTAG00000033759	rnaseq	joint component 1	0	0
ENSBTAG00000034154	rnaseq	joint component 1	0	0
ENSBTAG00000034402	rnaseq	joint component 1	0	0
ENSBTAG00000034441	rnaseq	joint component 1	0	0
ENSBTAG00000034869	rnaseq	joint component 1	0	0
ENSBTAG00000035064	rnaseq	joint component 1	0	0
ENSBTAG00000035081	rnaseq	joint component 1	-0.0101869	0.0380111
ENSBTAG00000035171	rnaseq	joint component 1	0	0
ENSBTAG00000035182	rnaseq	joint component 1	0	0
ENSBTAG00000035230	rnaseq	joint component 1	0	0
ENSBTAG00000035244	rnaseq	joint component 1	0	0
ENSBTAG00000037553	rnaseq	joint component 1	0	0
ENSBTAG00000037560	rnaseq	joint component 1	0	0
ENSBTAG00000037616	rnaseq	joint component 1	0	0
ENSBTAG00000037638	rnaseq	joint component 1	0	0
ENSBTAG00000037665	rnaseq	joint component 1	0	0
ENSBTAG00000037768	rnaseq	joint component 1	0	0
ENSBTAG00000037907	rnaseq	joint component 1	0	0
ENSBTAG00000037941	rnaseq	joint component 1	0	0
ENSBTAG00000038033	rnaseq	joint component 1	0	0
ENSBTAG00000038181	rnaseq	joint component 1	0	0
ENSBTAG00000038333	rnaseq	joint component 1	0	0
ENSBTAG00000038381	rnaseq	joint component 1	0	0
ENSBTAG00000038384	rnaseq	joint component 1	0	0
ENSBTAG00000038386	rnaseq	joint component 1	0	0
ENSBTAG00000038600	rnaseq	joint component 1	0	0
ENSBTAG00000038659	rnaseq	joint component 1	0	0
ENSBTAG00000038733	rnaseq	joint component 1	0	0
ENSBTAG00000038739	rnaseq	joint component 1	0	0
ENSBTAG00000038759	rnaseq	joint component 1	0	0
ENSBTAG00000039037	rnaseq	joint component 1	-0.247768	0.924513
ENSBTAG00000039105	rnaseq	joint component 1	0	0
ENSBTAG00000039425	rnaseq	joint component 1	0	0
ENSBTAG00000039522	rnaseq	joint component 1	0	0
ENSBTAG00000039556	rnaseq	joint component 1	-0.0242837	0.0906112
ENSBTAG00000039594	rnaseq	joint component 1	0	0
ENSBTAG00000039602	rnaseq	joint component 1	0	0
ENSBTAG00000039644	rnaseq	joint component 1	0	0
ENSBTAG00000039657	rnaseq	joint component 1	0	0
ENSBTAG00000039718	rnaseq	joint component 1	0	0
ENSBTAG00000039839	rnaseq	joint component 1	0	0
ENSBTAG00000039973	rnaseq	joint component 1	0	0
ENSBTAG00000040019	rnaseq	joint component 1	0	0
ENSBTAG00000040190	rnaseq	joint component 1	0	0
ENSBTAG00000040229	rnaseq	joint component 1	0	0
ENSBTAG00000040244	rnaseq	joint component 1	0	0
ENSBTAG00000040253	rnaseq	joint component 1	0	0
ENSBTAG00000040602	rnaseq	joint component 1	0	0
ENSBTAG00000042217	rnaseq	joint component 1	0	0
ENSBTAG00000043000	rnaseq	joint component 1	0	0
ENSBTAG00000043394	rnaseq	joint component 1	0	0
ENSBTAG00000043432	rnaseq	joint component 1	0	0
ENSBTAG00000043461	rnaseq	joint component 1	0	0
ENSBTAG00000043578	rnaseq	joint component 1	0	0
ENSBTAG00000043870	rnaseq	joint component 1	0	0
ENSBTAG00000043956	rnaseq	joint component 1	0	0
ENSBTAG00000043972	rnaseq	joint component 1	0	0
ENSBTAG00000043974	rnaseq	joint component 1	0	0
ENSBTAG00000043990	rnaseq	joint component 1	0	0
ENSBTAG00000044001	rnaseq	joint component 1	0	0
ENSBTAG00000044003	rnaseq	joint component 1	0	0
ENSBTAG00000044062	rnaseq	joint component 1	0	0
ENSBTAG00000044068	rnaseq	joint component 1	0	0
ENSBTAG00000044111	rnaseq	joint component 1	0	0
ENSBTAG00000044181	rnaseq	joint component 1	0	0
ENSBTAG00000044194	rnaseq	joint component 1	-0.00808701	0.0301756
ENSBTAG00000044279	rnaseq	joint component 1	0	0
ENSBTAG00000044419	rnaseq	joint component 1	0	0
ENSBTAG00000045531	rnaseq	joint component 1	0	0
ENSBTAG00000045628	rnaseq	joint component 1	0	0
ENSBTAG00000045633	rnaseq	joint component 1	0	0
ENSBTAG00000045824	rnaseq	joint component 1	0	0
ENSBTAG00000045880	rnaseq	joint component 1	0	0
ENSBTAG00000046015	rnaseq	joint component 1	0	0
ENSBTAG00000046033	rnaseq	joint component 1	0	0
ENSBTAG00000046075	rnaseq	joint component 1	0	0
ENSBTAG00000046124	rnaseq	joint component 1	0	0
ENSBTAG00000046152	rnaseq	joint component 1	-0.0710505	0.265115
ENSBTAG00000046158	rnaseq	joint component 1	-0.163469	0.609963
ENSBTAG00000046295	rnaseq	joint component 1	0	0
ENSBTAG00000046350	rnaseq	joint component 1	0	0
ENSBTAG00000046374	rnaseq	joint component 1	0	0
ENSBTAG00000046384	rnaseq	joint component 1	0	0
ENSBTAG00000046413	rnaseq	joint component 1	0	0
ENSBTAG00000046481	rnaseq	joint component 1	0	0
ENSBTAG00000046485	rnaseq	joint component 1	0	0
ENSBTAG00000046533	rnaseq	joint component 1	-0.00622495	0.0232276
ENSBTAG00000046573	rnaseq	joint component 1	0	0
ENSBTAG00000046587	rnaseq	joint component 1	0	0
ENSBTAG00000046750	rnaseq	joint component 1	0	0
ENSBTAG00000046788	rnaseq	joint component 1	0	0
ENSBTAG00000046875	rnaseq	joint component 1	0	0
ENSBTAG00000047024	rnaseq	joint component 1	0	0
ENSBTAG00000047149	rnaseq	joint component 1	0	0
ENSBTAG00000047206	rnaseq	joint component 1	0	0
ENSBTAG00000047213	rnaseq	joint component 1	0	0
ENSBTAG00000047321	rnaseq	joint component 1	0	0
ENSBTAG00000047338	rnaseq	joint component 1	0	0
ENSBTAG00000047362	rnaseq	joint component 1	0	0
ENSBTAG00000047499	rnaseq	joint component 1	0	0
ENSBTAG00000047543	rnaseq	joint component 1	0	0
ENSBTAG00000047595	rnaseq	joint component 1	0	0
ENSBTAG00000047600	rnaseq	joint component 1	0	0
ENSBTAG00000047698	rnaseq	joint component 1	0	0
ENSBTAG00000047743	rnaseq	joint component 1	0	0
ENSBTAG00000047756	rnaseq	joint component 1	0	0
ENSBTAG00000047872	rnaseq	joint component 1	0	0
ENSBTAG00000047877	rnaseq	joint component 1	0	0
ENSBTAG00000048098	rnaseq	joint component 1	0	0
ENSBTAG00000048204	rnaseq	joint component 1	0	0
ENSBTAG00000048460	rnaseq	joint component 1	0	0
ENSBTAG00000048472	rnaseq	joint component 1	0	0
ENSBTAG00000048519	rnaseq	joint component 1	0	0
ENSBTAG00000048576	rnaseq	joint component 1	0	0
ENSBTAG00000048611	rnaseq	joint component 1	0	0
ENSBTAG00000048795	rnaseq	joint component 1	0	0
ENSBTAG00000048804	rnaseq	joint component 1	0	0
ENSBTAG00000048835	rnaseq	joint component 1	-0.267999	1
ENSBTAG00000048844	rnaseq	joint component 1	0	0
ENSBTAG00000048862	rnaseq	joint component 1	0	0
ENSBTAG00000048887	rnaseq	joint component 1	0	0
ENSBTAG00000048895	rnaseq	joint component 1	0	0
ENSBTAG00000048967	rnaseq	joint component 1	0	0
ENSBTAG00000049110	rnaseq	joint component 1	0	0
ENSBTAG00000049122	rnaseq	joint component 1	0	0
ENSBTAG00000049148	rnaseq	joint component 1	0	0
ENSBTAG00000049202	rnaseq	joint component 1	0	0
ENSBTAG00000049242	rnaseq	joint component 1	0	0
ENSBTAG00000049262	rnaseq	joint component 1	0	0
ENSBTAG00000049263	rnaseq	joint component 1	0	0
ENSBTAG00000049264	rnaseq	joint component 1	0	0
ENSBTAG00000049296	rnaseq	joint component 1	0	0
ENSBTAG00000049335	rnaseq	joint component 1	0	0
ENSBTAG00000049341	rnaseq	joint component 1	0	0
ENSBTAG00000049394	rnaseq	joint component 1	0	0
ENSBTAG00000049399	rnaseq	joint component 1	0	0
ENSBTAG00000049416	rnaseq	joint component 1	-0.0670399	0.25015
ENSBTAG00000049465	rnaseq	joint component 1	0	0
ENSBTAG00000049490	rnaseq	joint component 1	0	0
ENSBTAG00000049506	rnaseq	joint component 1	0	0
ENSBTAG00000049569	rnaseq	joint component 1	-0.266135	0.993047
ENSBTAG00000049598	rnaseq	joint component 1	0	0
ENSBTAG00000049599	rnaseq	joint component 1	0	0
ENSBTAG00000049632	rnaseq	joint component 1	0	0
ENSBTAG00000049731	rnaseq	joint component 1	0	0
ENSBTAG00000049808	rnaseq	joint component 1	-0.155068	0.578616
ENSBTAG00000049822	rnaseq	joint component 1	0	0
ENSBTAG00000049830	rnaseq	joint component 1	0	0
ENSBTAG00000049864	rnaseq	joint component 1	0	0
ENSBTAG00000049888	rnaseq	joint component 1	-0.0973896	0.363396
ENSBTAG00000049909	rnaseq	joint component 1	0	0
ENSBTAG00000049960	rnaseq	joint component 1	0	0
ENSBTAG00000049964	rnaseq	joint component 1	0	0
ENSBTAG00000049969	rnaseq	joint component 1	0	0
ENSBTAG00000050078	rnaseq	joint component 1	0	0
ENSBTAG00000050115	rnaseq	joint component 1	0	0
ENSBTAG00000050148	rnaseq	joint component 1	0	0
ENSBTAG00000050206	rnaseq	joint component 1	-0.138086	0.515249
ENSBTAG00000050211	rnaseq	joint component 1	0	0
ENSBTAG00000050235	rnaseq	joint component 1	0	0
ENSBTAG00000050258	rnaseq	joint component 1	0	0
ENSBTAG00000050320	rnaseq	joint component 1	0	0
ENSBTAG00000050354	rnaseq	joint component 1	0	0
ENSBTAG00000050377	rnaseq	joint component 1	0	0
ENSBTAG00000050420	rnaseq	joint component 1	0	0
ENSBTAG00000050460	rnaseq	joint component 1	0	0
ENSBTAG00000050493	rnaseq	joint component 1	0	0
ENSBTAG00000050524	rnaseq	joint component 1	0	0
ENSBTAG00000050542	rnaseq	joint component 1	0	0
ENSBTAG00000050571	rnaseq	joint component 1	0	0
ENSBTAG00000050618	rnaseq	joint component 1	-0.190755	0.711776
ENSBTAG00000050620	rnaseq	joint component 1	0	0
ENSBTAG00000050633	rnaseq	joint component 1	0	0
ENSBTAG00000050666	rnaseq	joint component 1	0	0
ENSBTAG00000050669	rnaseq	joint component 1	0	0
ENSBTAG00000050679	rnaseq	joint component 1	0	0
ENSBTAG00000050687	rnaseq	joint component 1	0	0
ENSBTAG00000050739	rnaseq	joint component 1	0	0
ENSBTAG00000050887	rnaseq	joint component 1	0	0
ENSBTAG00000051012	rnaseq	joint component 1	-0.136357	0.508799
ENSBTAG00000051075	rnaseq	joint component 1	-0.0704031	0.2627
ENSBTAG00000051132	rnaseq	joint component 1	-0.21467	0.801011
ENSBTAG00000051137	rnaseq	joint component 1	0	0
ENSBTAG00000051208	rnaseq	joint component 1	0	0
ENSBTAG00000051218	rnaseq	joint component 1	0	0
ENSBTAG00000051280	rnaseq	joint component 1	0	0
ENSBTAG00000051371	rnaseq	joint component 1	0	0
ENSBTAG00000051392	rnaseq	joint component 1	0	0
ENSBTAG00000051413	rnaseq	joint component 1	0	0
ENSBTAG00000051421	rnaseq	joint component 1	0	0
ENSBTAG00000051422	rnaseq	joint component 1	0	0
ENSBTAG00000051432	rnaseq	joint component 1	0	0
ENSBTAG00000051466	rnaseq	joint component 1	0	0
ENSBTAG00000051536	rnaseq	joint component 1	0	0
ENSBTAG00000051544	rnaseq	joint component 1	0	0
ENSBTAG00000051563	rnaseq	joint component 1	0	0
ENSBTAG00000051696	rnaseq	joint component 1	0	0
ENSBTAG00000051722	rnaseq	joint component 1	-0.168435	0.628492
ENSBTAG00000051724	rnaseq	joint component 1	0	0
ENSBTAG00000051920	rnaseq	joint component 1	0	0
ENSBTAG00000052012	rnaseq	joint component 1	-0.226932	0.846765
ENSBTAG00000052022	rnaseq	joint component 1	-0.0214975	0.0802149
ENSBTAG00000052072	rnaseq	joint component 1	0	0
ENSBTAG00000052102	rnaseq	joint component 1	0	0
ENSBTAG00000052119	rnaseq	joint component 1	0	0
ENSBTAG00000052132	rnaseq	joint component 1	0	0
ENSBTAG00000052160	rnaseq	joint component 1	0	0
ENSBTAG00000052164	rnaseq	joint component 1	0	0
ENSBTAG00000052173	rnaseq	joint component 1	0	0
ENSBTAG00000052185	rnaseq	joint component 1	0	0
ENSBTAG00000052248	rnaseq	joint component 1	0	0
ENSBTAG00000052264	rnaseq	joint component 1	0	0
ENSBTAG00000052399	rnaseq	joint component 1	0	0
ENSBTAG00000052412	rnaseq	joint component 1	0	0
ENSBTAG00000052515	rnaseq	joint component 1	0	0
ENSBTAG00000052530	rnaseq	joint component 1	0	0
ENSBTAG00000052562	rnaseq	joint component 1	0	0
ENSBTAG00000052635	rnaseq	joint component 1	0	0
ENSBTAG00000052637	rnaseq	joint component 1	0	0
ENSBTAG00000052721	rnaseq	joint component 1	-0.0130299	0.0486191
ENSBTAG00000052755	rnaseq	joint component 1	0	0
ENSBTAG00000052803	rnaseq	joint component 1	0	0
ENSBTAG00000052830	rnaseq	joint component 1	0	0
ENSBTAG00000052863	rnaseq	joint component 1	-0.0701665	0.261817
ENSBTAG00000052877	rnaseq	joint component 1	0	0
ENSBTAG00000052882	rnaseq	joint component 1	0	0
ENSBTAG00000052919	rnaseq	joint component 1	0	0
ENSBTAG00000052990	rnaseq	joint component 1	0	0
ENSBTAG00000053070	rnaseq	joint component 1	0	0
ENSBTAG00000053103	rnaseq	joint component 1	0	0
ENSBTAG00000053256	rnaseq	joint component 1	0	0
ENSBTAG00000053360	rnaseq	joint component 1	0	0
ENSBTAG00000053418	rnaseq	joint component 1	0	0
ENSBTAG00000053485	rnaseq	joint component 1	0	0
ENSBTAG00000053510	rnaseq	joint component 1	0	0
ENSBTAG00000053558	rnaseq	joint component 1	0	0
ENSBTAG00000053579	rnaseq	joint component 1	0	0
ENSBTAG00000053584	rnaseq	joint component 1	0	0
ENSBTAG00000053667	rnaseq	joint component 1	-0.138359	0.516268
ENSBTAG00000053670	rnaseq	joint component 1	0	0
ENSBTAG00000053717	rnaseq	joint component 1	0	0
ENSBTAG00000053759	rnaseq	joint component 1	0	0
ENSBTAG00000053782	rnaseq	joint component 1	0	0
ENSBTAG00000053932	rnaseq	joint component 1	0	0
ENSBTAG00000053984	rnaseq	joint component 1	0	0
ENSBTAG00000054037	rnaseq	joint component 1	0	0
ENSBTAG00000054053	rnaseq	joint component 1	0	0
ENSBTAG00000054057	rnaseq	joint component 1	0	0
ENSBTAG00000054092	rnaseq	joint component 1	0	0
ENSBTAG00000054131	rnaseq	joint component 1	0	0
ENSBTAG00000054151	rnaseq	joint component 1	0	0
ENSBTAG00000054189	rnaseq	joint component 1	0	0
ENSBTAG00000054234	rnaseq	joint component 1	0	0
ENSBTAG00000054241	rnaseq	joint component 1	0	0
ENSBTAG00000054260	rnaseq	joint component 1	0	0
ENSBTAG00000054317	rnaseq	joint component 1	0	0
ENSBTAG00000054425	rnaseq	joint component 1	0	0
ENSBTAG00000054438	rnaseq	joint component 1	0	0
ENSBTAG00000054457	rnaseq	joint component 1	0	0
ENSBTAG00000054462	rnaseq	joint component 1	0	0
ENSBTAG00000054513	rnaseq	joint component 1	0	0
ENSBTAG00000054598	rnaseq	joint component 1	0	0
ENSBTAG00000054614	rnaseq	joint component 1	0	0
ENSBTAG00000054680	rnaseq	joint component 1	0	0
ENSBTAG00000054693	rnaseq	joint component 1	0	0
ENSBTAG00000054716	rnaseq	joint component 1	0	0
ENSBTAG00000054765	rnaseq	joint component 1	-0.0176358	0.0658057
ENSBTAG00000054787	rnaseq	joint component 1	0	0
ENSBTAG00000054870	rnaseq	joint component 1	0	0
ENSBTAG00000054882	rnaseq	joint component 1	-0.181979	0.679031
ENSBTAG00000054927	rnaseq	joint component 1	0	0
ENSBTAG00000054957	rnaseq	joint component 1	0	0
ENSBTAG00000054974	rnaseq	joint component 1	0	0
ENSBTAG00000054981	rnaseq	joint component 1	0	0
ENSBTAG00000055067	rnaseq	joint component 1	0	0
ENSBTAG00000055085	rnaseq	joint component 1	0	0
ENSBTAG00000055219	rnaseq	joint component 1	0	0
ENSBTAG00000055231	rnaseq	joint component 1	0	0
ENSBTAG00000055254	rnaseq	joint component 1	0.0056513	0.021087
HMDB00001	metabolome	joint component 1	0	0
HMDB00008	metabolome	joint component 1	0	0
HMDB00042	metabolome	joint component 1	0.334588	0.445405
HMDB00043	metabolome	joint component 1	0.149296	0.198744
HMDB00060	metabolome	joint component 1	0	0
HMDB00062	metabolome	joint component 1	-0.121596	0.161869
HMDB00064	metabolome	joint component 1	0	0
HMDB00092	metabolome	joint component 1	-0.0314335	0.0418443
HMDB00094	metabolome	joint component 1	0.7512	1
HMDB00097	metabolome	joint component 1	0	0
HMDB00108	metabolome	joint component 1	0	0
HMDB00122	metabolome	joint component 1	0	0
HMDB00123	metabolome	joint component 1	0.00262924	0.00350006
HMDB00131	metabolome	joint component 1	0	0
HMDB00142	metabolome	joint component 1	0	0
HMDB00148	metabolome	joint component 1	0.190087	0.253044
HMDB00157	metabolome	joint component 1	0	0
HMDB00158	metabolome	joint component 1	0.0601842	0.0801173
HMDB00159	metabolome	joint component 1	-0.109181	0.145342
HMDB00161	metabolome	joint component 1	0	0
HMDB00162	metabolome	joint component 1	0.0395983	0.0527133
HMDB00167	metabolome	joint component 1	0.0996419	0.132644
HMDB00168	metabolome	joint component 1	0.00823825	0.0109668
HMDB00169	metabolome	joint component 1	-0.243121	0.323643
HMDB00172	metabolome	joint component 1	0.00565765	0.00753149
HMDB00177	metabolome	joint component 1	0	0
HMDB00182	metabolome	joint component 1	0	0
HMDB00187	metabolome	joint component 1	0.0628991	0.0837315
HMDB00190	metabolome	joint component 1	0	0
HMDB00191	metabolome	joint component 1	0	0
HMDB00201	metabolome	joint component 1	-0.120201	0.160012
HMDB00208	metabolome	joint component 1	0	0
HMDB00214	metabolome	joint component 1	0.0531098	0.0706999
HMDB00243	metabolome	joint component 1	0	0
HMDB00254	metabolome	joint component 1	0	0
HMDB00271	metabolome	joint component 1	0	0
HMDB00294	metabolome	joint component 1	0	0
HMDB00357	metabolome	joint component 1	0.318611	0.424136
HMDB00407	metabolome	joint component 1	0	0
HMDB00452	metabolome	joint component 1	-0.0251022	0.0334161
HMDB00491	metabolome	joint component 1	0	0
HMDB00517	metabolome	joint component 1	0.0854907	0.113806
HMDB00562	metabolome	joint component 1	0	0
HMDB00641	metabolome	joint component 1	0.0907644	0.120826
HMDB00687	metabolome	joint component 1	0	0
HMDB00691	metabolome	joint component 1	0	0
HMDB00695	metabolome	joint component 1	0	0
HMDB00696	metabolome	joint component 1	0.00844545	0.0112426
HMDB00754	metabolome	joint component 1	0	0
HMDB00863	metabolome	joint component 1	-0.133686	0.177964
HMDB00883	metabolome	joint component 1	0	0
HMDB01659	metabolome	joint component 1	-0.0301079	0.0400798
HMDB01873	metabolome	joint component 1	0.0743935	0.0990329
HMDB01875	metabolome	joint component 1	0	0
HMDB01881	metabolome	joint component 1	0	0
ENSBTAG00000000020	rnaseq	rnaseq specific component 1	-0.0726092	0.132512
ENSBTAG00000000046	rnaseq	rnaseq specific component 1	-0.032196	0.0587575
ENSBTAG00000000056	rnaseq	rnaseq specific component 1	-0.015039	0.0274462
ENSBTAG00000000061	rnaseq	rnaseq specific component 1	-0.010245	0.018697
ENSBTAG00000000113	rnaseq	rnaseq specific component 1	0.0252081	0.0460048
ENSBTAG00000000149	rnaseq	rnaseq specific component 1	-0.0275409	0.0502621
ENSBTAG00000000164	rnaseq	rnaseq specific component 1	0.0142854	0.0260707
ENSBTAG00000000205	rnaseq	rnaseq specific component 1	-0.0107099	0.0195456
ENSBTAG00000000212	rnaseq	rnaseq specific component 1	0.0386933	0.0706152
ENSBTAG00000000289	rnaseq	rnaseq specific component 1	0.0204442	0.0373106
ENSBTAG00000000377	rnaseq	rnaseq specific component 1	0.176809	0.322676
ENSBTAG00000000400	rnaseq	rnaseq specific component 1	-0.442277	0.807155
ENSBTAG00000000462	rnaseq	rnaseq specific component 1	-0.0530117	0.0967463
ENSBTAG00000000484	rnaseq	rnaseq specific component 1	0.0255344	0.0466002
ENSBTAG00000000500	rnaseq	rnaseq specific component 1	-0.013235	0.0241539
ENSBTAG00000000575	rnaseq	rnaseq specific component 1	0.00515605	0.00940978
ENSBTAG00000000619	rnaseq	rnaseq specific component 1	-0.547946	1
ENSBTAG00000000620	rnaseq	rnaseq specific component 1	0.00852751	0.0155627
ENSBTAG00000000621	rnaseq	rnaseq specific component 1	-0.0413757	0.0755106
ENSBTAG00000000671	rnaseq	rnaseq specific component 1	0.0212059	0.0387007
ENSBTAG00000000672	rnaseq	rnaseq specific component 1	0.026234	0.047877
ENSBTAG00000000690	rnaseq	rnaseq specific component 1	-0.0320044	0.0584079
ENSBTAG00000000700	rnaseq	rnaseq specific component 1	-0.00569466	0.0103927
ENSBTAG00000000746	rnaseq	rnaseq specific component 1	0.111545	0.20357
ENSBTAG00000000749	rnaseq	rnaseq specific component 1	0.00648045	0.0118268
ENSBTAG00000000871	rnaseq	rnaseq specific component 1	-0.0123979	0.0226261
ENSBTAG00000000918	rnaseq	rnaseq specific component 1	-0.0315399	0.0575602
ENSBTAG00000000928	rnaseq	rnaseq specific component 1	0.0654463	0.119439
ENSBTAG00000000961	rnaseq	rnaseq specific component 1	-0.0165197	0.0301484
ENSBTAG00000000965	rnaseq	rnaseq specific component 1	0.011702	0.0213561
ENSBTAG00000001007	rnaseq	rnaseq specific component 1	0.0304001	0.0554801
ENSBTAG00000001032	rnaseq	rnaseq specific component 1	-0.0482756	0.0881028
ENSBTAG00000001043	rnaseq	rnaseq specific component 1	0.0379824	0.0693178
ENSBTAG00000001051	rnaseq	rnaseq specific component 1	0.12099	0.220806
ENSBTAG00000001123	rnaseq	rnaseq specific component 1	-0.00597175	0.0108984
ENSBTAG00000001164	rnaseq	rnaseq specific component 1	0.00657446	0.0119984
ENSBTAG00000001188	rnaseq	rnaseq specific component 1	0.0334497	0.0610456
ENSBTAG00000001199	rnaseq	rnaseq specific component 1	-0.012388	0.022608
ENSBTAG00000001320	rnaseq	rnaseq specific component 1	-0.0149164	0.0272223
ENSBTAG00000001504	rnaseq	rnaseq specific component 1	-0.030688	0.0560054
ENSBTAG00000001511	rnaseq	rnaseq specific component 1	0.14244	0.259953
ENSBTAG00000001514	rnaseq	rnaseq specific component 1	-0.0367698	0.0671048
ENSBTAG00000001598	rnaseq	rnaseq specific component 1	-0.00952673	0.0173863
ENSBTAG00000001627	rnaseq	rnaseq specific component 1	0.0195357	0.0356525
ENSBTAG00000001647	rnaseq	rnaseq specific component 1	-0.0235501	0.0429789
ENSBTAG00000001660	rnaseq	rnaseq specific component 1	0.024874	0.045395
ENSBTAG00000001706	rnaseq	rnaseq specific component 1	-0.0341984	0.062412
ENSBTAG00000001765	rnaseq	rnaseq specific component 1	-0.0138471	0.0252709
ENSBTAG00000001823	rnaseq	rnaseq specific component 1	-0.0180361	0.0329158
ENSBTAG00000001835	rnaseq	rnaseq specific component 1	-0.252774	0.461311
ENSBTAG00000001918	rnaseq	rnaseq specific component 1	0.00327999	0.00598597
ENSBTAG00000001952	rnaseq	rnaseq specific component 1	-0.0760964	0.138876
ENSBTAG00000001969	rnaseq	rnaseq specific component 1	-0.0274456	0.0500881
ENSBTAG00000002029	rnaseq	rnaseq specific component 1	0.00909607	0.0166003
ENSBTAG00000002087	rnaseq	rnaseq specific component 1	0.028583	0.0521638
ENSBTAG00000002089	rnaseq	rnaseq specific component 1	-0.0277831	0.0507041
ENSBTAG00000002090	rnaseq	rnaseq specific component 1	-0.0239005	0.0436183
ENSBTAG00000002123	rnaseq	rnaseq specific component 1	0.0121508	0.0221752
ENSBTAG00000002148	rnaseq	rnaseq specific component 1	0.134103	0.244737
ENSBTAG00000002174	rnaseq	rnaseq specific component 1	-0.0253661	0.046293
ENSBTAG00000002178	rnaseq	rnaseq specific component 1	-0.076581	0.13976
ENSBTAG00000002206	rnaseq	rnaseq specific component 1	0.0170903	0.0311897
ENSBTAG00000002219	rnaseq	rnaseq specific component 1	-0.0329179	0.0600751
ENSBTAG00000002233	rnaseq	rnaseq specific component 1	0.18415	0.336073
ENSBTAG00000002257	rnaseq	rnaseq specific component 1	-0.031244	0.0570202
ENSBTAG00000002302	rnaseq	rnaseq specific component 1	0.093329	0.170325
ENSBTAG00000002317	rnaseq	rnaseq specific component 1	0.00615881	0.0112398
ENSBTAG00000002344	rnaseq	rnaseq specific component 1	0.00582522	0.010631
ENSBTAG00000002352	rnaseq	rnaseq specific component 1	0.00239669	0.00437396
ENSBTAG00000002455	rnaseq	rnaseq specific component 1	0.122148	0.222919
ENSBTAG00000002526	rnaseq	rnaseq specific component 1	-0.0137504	0.0250944
ENSBTAG00000002633	rnaseq	rnaseq specific component 1	-0.0120612	0.0220116
ENSBTAG00000002691	rnaseq	rnaseq specific component 1	0.00339459	0.00619512
ENSBTAG00000002718	rnaseq	rnaseq specific component 1	0.00590337	0.0107736
ENSBTAG00000002859	rnaseq	rnaseq specific component 1	-0.0179774	0.0328087
ENSBTAG00000002978	rnaseq	rnaseq specific component 1	0.0300505	0.054842
ENSBTAG00000002996	rnaseq	rnaseq specific component 1	0.187475	0.342141
ENSBTAG00000003045	rnaseq	rnaseq specific component 1	-0.0679945	0.12409
ENSBTAG00000003126	rnaseq	rnaseq specific component 1	-0.0120775	0.0220415
ENSBTAG00000003185	rnaseq	rnaseq specific component 1	0.0370346	0.067588
ENSBTAG00000003239	rnaseq	rnaseq specific component 1	-0.0299162	0.054597
ENSBTAG00000003278	rnaseq	rnaseq specific component 1	-0.00267252	0.00487735
ENSBTAG00000003304	rnaseq	rnaseq specific component 1	-0.000152472	0.000278261
ENSBTAG00000003319	rnaseq	rnaseq specific component 1	-0.0699618	0.12768
ENSBTAG00000003332	rnaseq	rnaseq specific component 1	-0.0193194	0.0352578
ENSBTAG00000003353	rnaseq	rnaseq specific component 1	0.128402	0.234333
ENSBTAG00000003394	rnaseq	rnaseq specific component 1	-0.00545566	0.00995657
ENSBTAG00000003414	rnaseq	rnaseq specific component 1	-0.0181836	0.0331851
ENSBTAG00000003499	rnaseq	rnaseq specific component 1	0.0452848	0.0826447
ENSBTAG00000003519	rnaseq	rnaseq specific component 1	0.0851283	0.155359
ENSBTAG00000003532	rnaseq	rnaseq specific component 1	0.0368457	0.0672433
ENSBTAG00000003598	rnaseq	rnaseq specific component 1	-0.0302793	0.0552596
ENSBTAG00000003658	rnaseq	rnaseq specific component 1	0.0182008	0.0332165
ENSBTAG00000003669	rnaseq	rnaseq specific component 1	0.159979	0.291961
ENSBTAG00000003682	rnaseq	rnaseq specific component 1	0.0639559	0.116719
ENSBTAG00000003684	rnaseq	rnaseq specific component 1	0.0320136	0.0584248
ENSBTAG00000003692	rnaseq	rnaseq specific component 1	0.0886627	0.161809
ENSBTAG00000003693	rnaseq	rnaseq specific component 1	-0.017816	0.0325142
ENSBTAG00000003713	rnaseq	rnaseq specific component 1	-0.0154335	0.0281661
ENSBTAG00000003727	rnaseq	rnaseq specific component 1	0.0553498	0.101013
ENSBTAG00000003798	rnaseq	rnaseq specific component 1	-0.000401176	0.000732146
ENSBTAG00000003822	rnaseq	rnaseq specific component 1	-0.0339688	0.061993
ENSBTAG00000003882	rnaseq	rnaseq specific component 1	0.0713896	0.130286
ENSBTAG00000003907	rnaseq	rnaseq specific component 1	0.0463445	0.0845786
ENSBTAG00000003944	rnaseq	rnaseq specific component 1	0.0478117	0.0872563
ENSBTAG00000004019	rnaseq	rnaseq specific component 1	-0.0574887	0.104917
ENSBTAG00000004036	rnaseq	rnaseq specific component 1	0.00630603	0.0115085
ENSBTAG00000004059	rnaseq	rnaseq specific component 1	0.0627912	0.114594
ENSBTAG00000004150	rnaseq	rnaseq specific component 1	0.0740885	0.135211
ENSBTAG00000004225	rnaseq	rnaseq specific component 1	-0.0200682	0.0366245
ENSBTAG00000004248	rnaseq	rnaseq specific component 1	-0.0137687	0.0251279
ENSBTAG00000004267	rnaseq	rnaseq specific component 1	0.0143238	0.0261409
ENSBTAG00000004279	rnaseq	rnaseq specific component 1	0.0341903	0.0623973
ENSBTAG00000004302	rnaseq	rnaseq specific component 1	0.0184922	0.0337483
ENSBTAG00000004375	rnaseq	rnaseq specific component 1	-0.044957	0.0820464
ENSBTAG00000004381	rnaseq	rnaseq specific component 1	-0.143579	0.262031
ENSBTAG00000004392	rnaseq	rnaseq specific component 1	0.0152398	0.0278125
ENSBTAG00000004418	rnaseq	rnaseq specific component 1	-0.0421871	0.0769914
ENSBTAG00000004423	rnaseq	rnaseq specific component 1	0.0114488	0.020894
ENSBTAG00000004518	rnaseq	rnaseq specific component 1	0.00296607	0.00541307
ENSBTAG00000004554	rnaseq	rnaseq specific component 1	0.0290819	0.0530743
ENSBTAG00000004608	rnaseq	rnaseq specific component 1	0.045957	0.0838715
ENSBTAG00000004639	rnaseq	rnaseq specific component 1	0.013746	0.0250864
ENSBTAG00000004739	rnaseq	rnaseq specific component 1	-0.00407388	0.00743482
ENSBTAG00000004754	rnaseq	rnaseq specific component 1	0.0177742	0.0324378
ENSBTAG00000004781	rnaseq	rnaseq specific component 1	-0.0165664	0.0302337
ENSBTAG00000004799	rnaseq	rnaseq specific component 1	-0.0406182	0.0741281
ENSBTAG00000004879	rnaseq	rnaseq specific component 1	0.0274989	0.0501854
ENSBTAG00000004903	rnaseq	rnaseq specific component 1	-0.168517	0.307543
ENSBTAG00000004990	rnaseq	rnaseq specific component 1	-0.00952655	0.0173859
ENSBTAG00000005150	rnaseq	rnaseq specific component 1	0.000102196	0.000186507
ENSBTAG00000005235	rnaseq	rnaseq specific component 1	0.0323439	0.0590275
ENSBTAG00000005238	rnaseq	rnaseq specific component 1	0.0340851	0.0622052
ENSBTAG00000005312	rnaseq	rnaseq specific component 1	0.0103376	0.018866
ENSBTAG00000005353	rnaseq	rnaseq specific component 1	0.0258097	0.0471026
ENSBTAG00000005377	rnaseq	rnaseq specific component 1	-0.055579	0.101432
ENSBTAG00000005469	rnaseq	rnaseq specific component 1	-0.0209045	0.0381506
ENSBTAG00000005517	rnaseq	rnaseq specific component 1	-0.0185119	0.0337841
ENSBTAG00000005533	rnaseq	rnaseq specific component 1	-0.00517864	0.009451
ENSBTAG00000005562	rnaseq	rnaseq specific component 1	0.00784861	0.0143237
ENSBTAG00000005589	rnaseq	rnaseq specific component 1	0.00539084	0.00983827
ENSBTAG00000005668	rnaseq	rnaseq specific component 1	0.101542	0.185314
ENSBTAG00000005730	rnaseq	rnaseq specific component 1	0.0731701	0.133535
ENSBTAG00000005738	rnaseq	rnaseq specific component 1	-0.00716562	0.0130772
ENSBTAG00000005741	rnaseq	rnaseq specific component 1	-0.0336333	0.0613807
ENSBTAG00000005784	rnaseq	rnaseq specific component 1	0.0249442	0.045523
ENSBTAG00000005796	rnaseq	rnaseq specific component 1	0.0213245	0.0389171
ENSBTAG00000005797	rnaseq	rnaseq specific component 1	-0.0449907	0.0821079
ENSBTAG00000005843	rnaseq	rnaseq specific component 1	-0.00990633	0.018079
ENSBTAG00000005958	rnaseq	rnaseq specific component 1	0.0727908	0.132843
ENSBTAG00000005968	rnaseq	rnaseq specific component 1	0.028085	0.0512551
ENSBTAG00000006016	rnaseq	rnaseq specific component 1	0.0357449	0.0652344
ENSBTAG00000006024	rnaseq	rnaseq specific component 1	-0.0172266	0.0314384
ENSBTAG00000006037	rnaseq	rnaseq specific component 1	0.043254	0.0789384
ENSBTAG00000006156	rnaseq	rnaseq specific component 1	0.169148	0.308695
ENSBTAG00000006176	rnaseq	rnaseq specific component 1	0.0298435	0.0544644
ENSBTAG00000006188	rnaseq	rnaseq specific component 1	0.0201289	0.0367352
ENSBTAG00000006221	rnaseq	rnaseq specific component 1	0.141907	0.258979
ENSBTAG00000006328	rnaseq	rnaseq specific component 1	-0.0117625	0.0214664
ENSBTAG00000006343	rnaseq	rnaseq specific component 1	0.181748	0.33169
ENSBTAG00000006354	rnaseq	rnaseq specific component 1	0.0841711	0.153612
ENSBTAG00000006383	rnaseq	rnaseq specific component 1	-0.0169754	0.0309801
ENSBTAG00000006491	rnaseq	rnaseq specific component 1	0.104556	0.190815
ENSBTAG00000006505	rnaseq	rnaseq specific component 1	0.14028	0.256011
ENSBTAG00000006523	rnaseq	rnaseq specific component 1	0.117294	0.214061
ENSBTAG00000006570	rnaseq	rnaseq specific component 1	0.0392302	0.071595
ENSBTAG00000006593	rnaseq	rnaseq specific component 1	-0.0276221	0.0504103
ENSBTAG00000006608	rnaseq	rnaseq specific component 1	0.0667628	0.121842
ENSBTAG00000006685	rnaseq	rnaseq specific component 1	0.0791155	0.144386
ENSBTAG00000006694	rnaseq	rnaseq specific component 1	-0.103886	0.189593
ENSBTAG00000006734	rnaseq	rnaseq specific component 1	0.00284728	0.00519629
ENSBTAG00000006739	rnaseq	rnaseq specific component 1	-0.381572	0.696367
ENSBTAG00000006752	rnaseq	rnaseq specific component 1	0.0746736	0.136279
ENSBTAG00000006806	rnaseq	rnaseq specific component 1	-0.290286	0.529771
ENSBTAG00000006807	rnaseq	rnaseq specific component 1	-0.318461	0.58119
ENSBTAG00000006811	rnaseq	rnaseq specific component 1	0.0242049	0.0441739
ENSBTAG00000006823	rnaseq	rnaseq specific component 1	-0.00252473	0.00460763
ENSBTAG00000006877	rnaseq	rnaseq specific component 1	0.0216891	0.0395826
ENSBTAG00000006896	rnaseq	rnaseq specific component 1	0.050355	0.0918977
ENSBTAG00000006899	rnaseq	rnaseq specific component 1	-0.00192025	0.00350444
ENSBTAG00000006921	rnaseq	rnaseq specific component 1	0.0579698	0.105795
ENSBTAG00000006958	rnaseq	rnaseq specific component 1	-0.017726	0.0323499
ENSBTAG00000006966	rnaseq	rnaseq specific component 1	-0.0139784	0.0255105
ENSBTAG00000006999	rnaseq	rnaseq specific component 1	0.138558	0.252868
ENSBTAG00000007039	rnaseq	rnaseq specific component 1	0.0125387	0.022883
ENSBTAG00000007047	rnaseq	rnaseq specific component 1	-0.121814	0.222309
ENSBTAG00000007065	rnaseq	rnaseq specific component 1	-0.0263467	0.0480826
ENSBTAG00000007071	rnaseq	rnaseq specific component 1	0.00354622	0.00647185
ENSBTAG00000007103	rnaseq	rnaseq specific component 1	0.0234493	0.0427949
ENSBTAG00000007105	rnaseq	rnaseq specific component 1	-0.0401272	0.073232
ENSBTAG00000007144	rnaseq	rnaseq specific component 1	-0.43195	0.788308
ENSBTAG00000007145	rnaseq	rnaseq specific component 1	-0.170382	0.310948
ENSBTAG00000007204	rnaseq	rnaseq specific component 1	-0.138646	0.253028
ENSBTAG00000007206	rnaseq	rnaseq specific component 1	0.03556	0.0648969
ENSBTAG00000007223	rnaseq	rnaseq specific component 1	-0.0303924	0.0554661
ENSBTAG00000007239	rnaseq	rnaseq specific component 1	0.173699	0.317
ENSBTAG00000007298	rnaseq	rnaseq specific component 1	-0.048767	0.0889996
ENSBTAG00000007362	rnaseq	rnaseq specific component 1	-0.029334	0.0535344
ENSBTAG00000007379	rnaseq	rnaseq specific component 1	0.0109417	0.0199685
ENSBTAG00000007394	rnaseq	rnaseq specific component 1	-0.014249	0.0260044
ENSBTAG00000007436	rnaseq	rnaseq specific component 1	-0.0838268	0.152984
ENSBTAG00000007449	rnaseq	rnaseq specific component 1	-0.0275405	0.0502614
ENSBTAG00000007522	rnaseq	rnaseq specific component 1	-0.00741796	0.0135378
ENSBTAG00000007583	rnaseq	rnaseq specific component 1	-0.362249	0.661104
ENSBTAG00000007588	rnaseq	rnaseq specific component 1	-0.0222411	0.0405899
ENSBTAG00000007659	rnaseq	rnaseq specific component 1	0.0701007	0.127934
ENSBTAG00000007740	rnaseq	rnaseq specific component 1	0.0200689	0.0366257
ENSBTAG00000007765	rnaseq	rnaseq specific component 1	0.00147955	0.00270017
ENSBTAG00000007777	rnaseq	rnaseq specific component 1	-0.0220764	0.0402895
ENSBTAG00000007814	rnaseq	rnaseq specific component 1	0.00852223	0.015553
ENSBTAG00000007851	rnaseq	rnaseq specific component 1	-0.064215	0.117192
ENSBTAG00000007887	rnaseq	rnaseq specific component 1	0.0327223	0.0597181
ENSBTAG00000007901	rnaseq	rnaseq specific component 1	0.148868	0.271683
ENSBTAG00000007904	rnaseq	rnaseq specific component 1	-0.0912809	0.166587
ENSBTAG00000007958	rnaseq	rnaseq specific component 1	-0.0139591	0.0254753
ENSBTAG00000008004	rnaseq	rnaseq specific component 1	0.05417	0.0988602
ENSBTAG00000008023	rnaseq	rnaseq specific component 1	-0.0023571	0.0043017
ENSBTAG00000008039	rnaseq	rnaseq specific component 1	0.0131216	0.0239469
ENSBTAG00000008057	rnaseq	rnaseq specific component 1	0.012728	0.0232285
ENSBTAG00000008124	rnaseq	rnaseq specific component 1	0.100739	0.183849
ENSBTAG00000008173	rnaseq	rnaseq specific component 1	-0.00109303	0.00199478
ENSBTAG00000008318	rnaseq	rnaseq specific component 1	-0.0028463	0.00519449
ENSBTAG00000008331	rnaseq	rnaseq specific component 1	-0.0773671	0.141195
ENSBTAG00000008353	rnaseq	rnaseq specific component 1	0.0179844	0.0328216
ENSBTAG00000008362	rnaseq	rnaseq specific component 1	0.0448088	0.0817759
ENSBTAG00000008411	rnaseq	rnaseq specific component 1	0.0515556	0.0940888
ENSBTAG00000008417	rnaseq	rnaseq specific component 1	0.0227278	0.0414781
ENSBTAG00000008420	rnaseq	rnaseq specific component 1	0.0257475	0.0469892
ENSBTAG00000008428	rnaseq	rnaseq specific component 1	0.153279	0.279734
ENSBTAG00000008442	rnaseq	rnaseq specific component 1	0.0100849	0.018405
ENSBTAG00000008497	rnaseq	rnaseq specific component 1	0.0366588	0.0669021
ENSBTAG00000008507	rnaseq	rnaseq specific component 1	0.0333958	0.0609472
ENSBTAG00000008555	rnaseq	rnaseq specific component 1	-0.0334813	0.0611032
ENSBTAG00000008592	rnaseq	rnaseq specific component 1	0.00280468	0.00511853
ENSBTAG00000008611	rnaseq	rnaseq specific component 1	-4.8016e-05	8.76292e-05
ENSBTAG00000008631	rnaseq	rnaseq specific component 1	0.0412493	0.0752799
ENSBTAG00000008638	rnaseq	rnaseq specific component 1	0.03487	0.0636376
ENSBTAG00000008644	rnaseq	rnaseq specific component 1	0.00113231	0.00206646
ENSBTAG00000008645	rnaseq	rnaseq specific component 1	0.0308431	0.0562887
ENSBTAG00000008648	rnaseq	rnaseq specific component 1	0.103695	0.189243
ENSBTAG00000008674	rnaseq	rnaseq specific component 1	-0.0252206	0.0460274
ENSBTAG00000008700	rnaseq	rnaseq specific component 1	-0.122356	0.2233
ENSBTAG00000008718	rnaseq	rnaseq specific component 1	0.00119437	0.00217973
ENSBTAG00000008752	rnaseq	rnaseq specific component 1	0.0162186	0.029599
ENSBTAG00000008764	rnaseq	rnaseq specific component 1	-0.0541693	0.0988589
ENSBTAG00000008779	rnaseq	rnaseq specific component 1	-0.0790151	0.144202
ENSBTAG00000008849	rnaseq	rnaseq specific component 1	0.0142015	0.0259177
ENSBTAG00000008897	rnaseq	rnaseq specific component 1	0.047072	0.0859062
ENSBTAG00000008939	rnaseq	rnaseq specific component 1	0.000806737	0.00147229
ENSBTAG00000008951	rnaseq	rnaseq specific component 1	0.207719	0.379086
ENSBTAG00000008978	rnaseq	rnaseq specific component 1	0.00136345	0.0024883
ENSBTAG00000009019	rnaseq	rnaseq specific component 1	0.0411216	0.0750467
ENSBTAG00000009050	rnaseq	rnaseq specific component 1	0.00645701	0.011784
ENSBTAG00000009084	rnaseq	rnaseq specific component 1	0.0549767	0.100332
ENSBTAG00000009191	rnaseq	rnaseq specific component 1	0.00720433	0.0131479
ENSBTAG00000009223	rnaseq	rnaseq specific component 1	-0.206858	0.377515
ENSBTAG00000009302	rnaseq	rnaseq specific component 1	0.0179162	0.032697
ENSBTAG00000009338	rnaseq	rnaseq specific component 1	0.0018552	0.00338573
ENSBTAG00000009357	rnaseq	rnaseq specific component 1	-0.0120887	0.0220618
ENSBTAG00000009389	rnaseq	rnaseq specific component 1	-0.0175687	0.0320627
ENSBTAG00000009391	rnaseq	rnaseq specific component 1	0.0392044	0.0715478
ENSBTAG00000009405	rnaseq	rnaseq specific component 1	0.0100214	0.018289
ENSBTAG00000009419	rnaseq	rnaseq specific component 1	-0.242843	0.443188
ENSBTAG00000009426	rnaseq	rnaseq specific component 1	-0.01201	0.0219181
ENSBTAG00000009447	rnaseq	rnaseq specific component 1	0.0086131	0.0157189
ENSBTAG00000009493	rnaseq	rnaseq specific component 1	0.0715947	0.13066
ENSBTAG00000009495	rnaseq	rnaseq specific component 1	-0.13685	0.249751
ENSBTAG00000009515	rnaseq	rnaseq specific component 1	0.00262321	0.00478735
ENSBTAG00000009654	rnaseq	rnaseq specific component 1	0.0260523	0.0475453
ENSBTAG00000009674	rnaseq	rnaseq specific component 1	0.0103871	0.0189564
ENSBTAG00000009715	rnaseq	rnaseq specific component 1	-0.029952	0.0546623
ENSBTAG00000009749	rnaseq	rnaseq specific component 1	-0.0317657	0.0579724
ENSBTAG00000009773	rnaseq	rnaseq specific component 1	0.198167	0.361654
ENSBTAG00000009863	rnaseq	rnaseq specific component 1	0.0551781	0.1007
ENSBTAG00000009876	rnaseq	rnaseq specific component 1	0.00934898	0.0170619
ENSBTAG00000009964	rnaseq	rnaseq specific component 1	-0.0980195	0.178885
ENSBTAG00000009985	rnaseq	rnaseq specific component 1	0.00458163	0.00836145
ENSBTAG00000010007	rnaseq	rnaseq specific component 1	0.117281	0.214037
ENSBTAG00000010026	rnaseq	rnaseq specific component 1	0.00819702	0.0149595
ENSBTAG00000010029	rnaseq	rnaseq specific component 1	0.0180175	0.0328819
ENSBTAG00000010065	rnaseq	rnaseq specific component 1	0.155198	0.283235
ENSBTAG00000010120	rnaseq	rnaseq specific component 1	0.0280231	0.051142
ENSBTAG00000010170	rnaseq	rnaseq specific component 1	-0.00486592	0.00888028
ENSBTAG00000010191	rnaseq	rnaseq specific component 1	0.0704504	0.128572
ENSBTAG00000010227	rnaseq	rnaseq specific component 1	0.0107064	0.0195391
ENSBTAG00000010273	rnaseq	rnaseq specific component 1	0.0957864	0.17481
ENSBTAG00000010293	rnaseq	rnaseq specific component 1	-0.00749336	0.0136754
ENSBTAG00000010299	rnaseq	rnaseq specific component 1	0.025701	0.0469042
ENSBTAG00000010311	rnaseq	rnaseq specific component 1	-0.0185733	0.0338962
ENSBTAG00000010328	rnaseq	rnaseq specific component 1	0.0521547	0.0951822
ENSBTAG00000010350	rnaseq	rnaseq specific component 1	0.0537475	0.098089
ENSBTAG00000010386	rnaseq	rnaseq specific component 1	0.0306595	0.0559535
ENSBTAG00000010439	rnaseq	rnaseq specific component 1	-0.00869171	0.0158623
ENSBTAG00000010444	rnaseq	rnaseq specific component 1	-0.0705268	0.128711
ENSBTAG00000010464	rnaseq	rnaseq specific component 1	0.0347994	0.0635088
ENSBTAG00000010498	rnaseq	rnaseq specific component 1	0.0865339	0.157924
ENSBTAG00000010615	rnaseq	rnaseq specific component 1	-0.00839637	0.0153234
ENSBTAG00000010662	rnaseq	rnaseq specific component 1	0.101064	0.184442
ENSBTAG00000010670	rnaseq	rnaseq specific component 1	-0.198178	0.361674
ENSBTAG00000010677	rnaseq	rnaseq specific component 1	0.0146218	0.0266848
ENSBTAG00000010737	rnaseq	rnaseq specific component 1	0.00512654	0.00935592
ENSBTAG00000010777	rnaseq	rnaseq specific component 1	0.0399717	0.0729482
ENSBTAG00000010837	rnaseq	rnaseq specific component 1	0.0237581	0.0433585
ENSBTAG00000010890	rnaseq	rnaseq specific component 1	-0.0274656	0.0501247
ENSBTAG00000010947	rnaseq	rnaseq specific component 1	0.0243464	0.0444321
ENSBTAG00000010986	rnaseq	rnaseq specific component 1	0.0153252	0.0279685
ENSBTAG00000011037	rnaseq	rnaseq specific component 1	-0.00680468	0.0124185
ENSBTAG00000011043	rnaseq	rnaseq specific component 1	0.0477174	0.0870841
ENSBTAG00000011068	rnaseq	rnaseq specific component 1	0.0519926	0.0948864
ENSBTAG00000011079	rnaseq	rnaseq specific component 1	-0.0289892	0.0529051
ENSBTAG00000011106	rnaseq	rnaseq specific component 1	-0.0184025	0.0335844
ENSBTAG00000011147	rnaseq	rnaseq specific component 1	0.0403824	0.0736977
ENSBTAG00000011190	rnaseq	rnaseq specific component 1	0.00719845	0.0131372
ENSBTAG00000011237	rnaseq	rnaseq specific component 1	0.0267442	0.0488081
ENSBTAG00000011246	rnaseq	rnaseq specific component 1	0.012413	0.0226538
ENSBTAG00000011311	rnaseq	rnaseq specific component 1	0.0277129	0.050576
ENSBTAG00000011337	rnaseq	rnaseq specific component 1	0.0582026	0.10622
ENSBTAG00000011463	rnaseq	rnaseq specific component 1	0.0365991	0.0667932
ENSBTAG00000011588	rnaseq	rnaseq specific component 1	-0.0187484	0.0342158
ENSBTAG00000011624	rnaseq	rnaseq specific component 1	-0.028868	0.052684
ENSBTAG00000011634	rnaseq	rnaseq specific component 1	-0.0679315	0.123975
ENSBTAG00000011677	rnaseq	rnaseq specific component 1	0.108641	0.198269
ENSBTAG00000011684	rnaseq	rnaseq specific component 1	0.07056	0.128772
ENSBTAG00000011731	rnaseq	rnaseq specific component 1	-0.0176896	0.0322835
ENSBTAG00000011779	rnaseq	rnaseq specific component 1	-0.0827862	0.151085
ENSBTAG00000011842	rnaseq	rnaseq specific component 1	-0.0301945	0.0551049
ENSBTAG00000011866	rnaseq	rnaseq specific component 1	-0.0184362	0.033646
ENSBTAG00000011871	rnaseq	rnaseq specific component 1	-0.0722936	0.131936
ENSBTAG00000011879	rnaseq	rnaseq specific component 1	-0.0270051	0.0492843
ENSBTAG00000011893	rnaseq	rnaseq specific component 1	0.0266424	0.0486223
ENSBTAG00000011908	rnaseq	rnaseq specific component 1	0.00587511	0.0107221
ENSBTAG00000011914	rnaseq	rnaseq specific component 1	-0.020668	0.0377191
ENSBTAG00000011927	rnaseq	rnaseq specific component 1	-0.0231554	0.0422585
ENSBTAG00000011930	rnaseq	rnaseq specific component 1	-0.0284038	0.0518368
ENSBTAG00000011957	rnaseq	rnaseq specific component 1	0.0487421	0.0889542
ENSBTAG00000011975	rnaseq	rnaseq specific component 1	0.0598902	0.109299
ENSBTAG00000011988	rnaseq	rnaseq specific component 1	0.0318941	0.0582067
ENSBTAG00000012031	rnaseq	rnaseq specific component 1	-0.0561473	0.102469
ENSBTAG00000012087	rnaseq	rnaseq specific component 1	0.0255656	0.0466571
ENSBTAG00000012152	rnaseq	rnaseq specific component 1	-0.0037369	0.00681982
ENSBTAG00000012252	rnaseq	rnaseq specific component 1	0.0457565	0.0835056
ENSBTAG00000012273	rnaseq	rnaseq specific component 1	0.0162334	0.0296259
ENSBTAG00000012280	rnaseq	rnaseq specific component 1	0.0704316	0.128538
ENSBTAG00000012321	rnaseq	rnaseq specific component 1	0.0325229	0.0593542
ENSBTAG00000012342	rnaseq	rnaseq specific component 1	0.00199552	0.00364182
ENSBTAG00000012374	rnaseq	rnaseq specific component 1	-0.120343	0.219625
ENSBTAG00000012456	rnaseq	rnaseq specific component 1	0.123726	0.225801
ENSBTAG00000012507	rnaseq	rnaseq specific component 1	0.107215	0.195667
ENSBTAG00000012538	rnaseq	rnaseq specific component 1	-0.0434375	0.0792733
ENSBTAG00000012541	rnaseq	rnaseq specific component 1	-0.0667726	0.12186
ENSBTAG00000012600	rnaseq	rnaseq specific component 1	-0.0194436	0.0354845
ENSBTAG00000012638	rnaseq	rnaseq specific component 1	0.133414	0.243479
ENSBTAG00000012640	rnaseq	rnaseq specific component 1	0.147172	0.268589
ENSBTAG00000012656	rnaseq	rnaseq specific component 1	-0.129602	0.236523
ENSBTAG00000012667	rnaseq	rnaseq specific component 1	0.0429542	0.0783912
ENSBTAG00000012698	rnaseq	rnaseq specific component 1	0.0305228	0.055704
ENSBTAG00000012715	rnaseq	rnaseq specific component 1	0.0256481	0.0468077
ENSBTAG00000012722	rnaseq	rnaseq specific component 1	0.141477	0.258195
ENSBTAG00000012723	rnaseq	rnaseq specific component 1	-0.0313087	0.0571382
ENSBTAG00000012729	rnaseq	rnaseq specific component 1	0.0100329	0.01831
ENSBTAG00000012745	rnaseq	rnaseq specific component 1	-0.0349467	0.0637775
ENSBTAG00000012844	rnaseq	rnaseq specific component 1	-0.0243989	0.044528
ENSBTAG00000012856	rnaseq	rnaseq specific component 1	-0.0268084	0.0489252
ENSBTAG00000012868	rnaseq	rnaseq specific component 1	-0.0141047	0.0257411
ENSBTAG00000012937	rnaseq	rnaseq specific component 1	-0.026731	0.048784
ENSBTAG00000012944	rnaseq	rnaseq specific component 1	0.049041	0.0894997
ENSBTAG00000013036	rnaseq	rnaseq specific component 1	-0.0316023	0.0576741
ENSBTAG00000013045	rnaseq	rnaseq specific component 1	-0.0225663	0.0411834
ENSBTAG00000013047	rnaseq	rnaseq specific component 1	0.0194613	0.0355169
ENSBTAG00000013069	rnaseq	rnaseq specific component 1	-0.0337872	0.0616616
ENSBTAG00000013095	rnaseq	rnaseq specific component 1	-0.158299	0.288895
ENSBTAG00000013120	rnaseq	rnaseq specific component 1	0.0234372	0.0427728
ENSBTAG00000013197	rnaseq	rnaseq specific component 1	-0.0150332	0.0274355
ENSBTAG00000013201	rnaseq	rnaseq specific component 1	0.145795	0.266076
ENSBTAG00000013205	rnaseq	rnaseq specific component 1	0.155044	0.282955
ENSBTAG00000013239	rnaseq	rnaseq specific component 1	-0.122236	0.22308
ENSBTAG00000013256	rnaseq	rnaseq specific component 1	-0.0358708	0.0654641
ENSBTAG00000013290	rnaseq	rnaseq specific component 1	0.109074	0.19906
ENSBTAG00000013300	rnaseq	rnaseq specific component 1	0.0367375	0.0670458
ENSBTAG00000013421	rnaseq	rnaseq specific component 1	0.00562185	0.0102599
ENSBTAG00000013439	rnaseq	rnaseq specific component 1	-0.00383414	0.0069973
ENSBTAG00000013451	rnaseq	rnaseq specific component 1	-0.0188879	0.0344704
ENSBTAG00000013507	rnaseq	rnaseq specific component 1	-0.240347	0.438632
ENSBTAG00000013555	rnaseq	rnaseq specific component 1	0.138442	0.252657
ENSBTAG00000013588	rnaseq	rnaseq specific component 1	-0.0373818	0.0682216
ENSBTAG00000013589	rnaseq	rnaseq specific component 1	0.0314665	0.0574263
ENSBTAG00000013607	rnaseq	rnaseq specific component 1	0.0264324	0.048239
ENSBTAG00000013653	rnaseq	rnaseq specific component 1	0.0143991	0.0262783
ENSBTAG00000013677	rnaseq	rnaseq specific component 1	0.0248333	0.0453207
ENSBTAG00000013685	rnaseq	rnaseq specific component 1	-0.445563	0.813151
ENSBTAG00000013706	rnaseq	rnaseq specific component 1	0.190683	0.347996
ENSBTAG00000013720	rnaseq	rnaseq specific component 1	-0.369945	0.675148
ENSBTAG00000013723	rnaseq	rnaseq specific component 1	-0.05354	0.0977104
ENSBTAG00000013761	rnaseq	rnaseq specific component 1	-0.0250989	0.0458055
ENSBTAG00000013831	rnaseq	rnaseq specific component 1	-0.222842	0.406687
ENSBTAG00000013854	rnaseq	rnaseq specific component 1	-0.149659	0.273127
ENSBTAG00000013873	rnaseq	rnaseq specific component 1	-0.0946731	0.172778
ENSBTAG00000014058	rnaseq	rnaseq specific component 1	0.0240202	0.0438368
ENSBTAG00000014064	rnaseq	rnaseq specific component 1	-0.0669082	0.122107
ENSBTAG00000014069	rnaseq	rnaseq specific component 1	0.0183344	0.0334602
ENSBTAG00000014103	rnaseq	rnaseq specific component 1	0.0114638	0.0209213
ENSBTAG00000014122	rnaseq	rnaseq specific component 1	0.0959564	0.17512
ENSBTAG00000014129	rnaseq	rnaseq specific component 1	0.0262192	0.0478499
ENSBTAG00000014153	rnaseq	rnaseq specific component 1	0.0300075	0.0547636
ENSBTAG00000014204	rnaseq	rnaseq specific component 1	-0.101632	0.185478
ENSBTAG00000014205	rnaseq	rnaseq specific component 1	0.00782012	0.0142717
ENSBTAG00000014220	rnaseq	rnaseq specific component 1	0.00250829	0.00457763
ENSBTAG00000014227	rnaseq	rnaseq specific component 1	0.0629975	0.11497
ENSBTAG00000014267	rnaseq	rnaseq specific component 1	0.0373102	0.0680911
ENSBTAG00000014269	rnaseq	rnaseq specific component 1	0.0760505	0.138792
ENSBTAG00000014288	rnaseq	rnaseq specific component 1	-0.150949	0.275482
ENSBTAG00000014296	rnaseq	rnaseq specific component 1	-0.0697618	0.127315
ENSBTAG00000014357	rnaseq	rnaseq specific component 1	-0.0294678	0.0537786
ENSBTAG00000014376	rnaseq	rnaseq specific component 1	0.034025	0.0620956
ENSBTAG00000014421	rnaseq	rnaseq specific component 1	0.0323723	0.0590793
ENSBTAG00000014424	rnaseq	rnaseq specific component 1	-0.0104001	0.0189802
ENSBTAG00000014465	rnaseq	rnaseq specific component 1	0.0390788	0.0713187
ENSBTAG00000014548	rnaseq	rnaseq specific component 1	0.137138	0.250276
ENSBTAG00000014549	rnaseq	rnaseq specific component 1	-0.0369716	0.0674732
ENSBTAG00000014567	rnaseq	rnaseq specific component 1	0.0278955	0.0509092
ENSBTAG00000014612	rnaseq	rnaseq specific component 1	0.0167758	0.0306159
ENSBTAG00000014643	rnaseq	rnaseq specific component 1	-0.0295662	0.0539581
ENSBTAG00000014665	rnaseq	rnaseq specific component 1	0.0489428	0.0893204
ENSBTAG00000014677	rnaseq	rnaseq specific component 1	-0.0307794	0.0561724
ENSBTAG00000014680	rnaseq	rnaseq specific component 1	-0.00255919	0.00467051
ENSBTAG00000014733	rnaseq	rnaseq specific component 1	-0.0375732	0.0685709
ENSBTAG00000014746	rnaseq	rnaseq specific component 1	-0.0226976	0.041423
ENSBTAG00000014831	rnaseq	rnaseq specific component 1	-0.00430151	0.00785024
ENSBTAG00000014834	rnaseq	rnaseq specific component 1	-0.0198431	0.0362136
ENSBTAG00000014916	rnaseq	rnaseq specific component 1	-0.025855	0.0471852
ENSBTAG00000015016	rnaseq	rnaseq specific component 1	0.0260508	0.0475427
ENSBTAG00000015027	rnaseq	rnaseq specific component 1	-0.0107514	0.0196213
ENSBTAG00000015032	rnaseq	rnaseq specific component 1	0.0477798	0.087198
ENSBTAG00000015065	rnaseq	rnaseq specific component 1	-0.00425508	0.0077655
ENSBTAG00000015084	rnaseq	rnaseq specific component 1	-0.142496	0.260056
ENSBTAG00000015086	rnaseq	rnaseq specific component 1	0.0115202	0.0210243
ENSBTAG00000015095	rnaseq	rnaseq specific component 1	0.00995108	0.0181607
ENSBTAG00000015105	rnaseq	rnaseq specific component 1	0.0416422	0.0759969
ENSBTAG00000015106	rnaseq	rnaseq specific component 1	-0.292069	0.533025
ENSBTAG00000015109	rnaseq	rnaseq specific component 1	-0.00306802	0.00559912
ENSBTAG00000015117	rnaseq	rnaseq specific component 1	-0.0204552	0.0373307
ENSBTAG00000015129	rnaseq	rnaseq specific component 1	-0.154233	0.281474
ENSBTAG00000015163	rnaseq	rnaseq specific component 1	-0.165803	0.30259
ENSBTAG00000015171	rnaseq	rnaseq specific component 1	-0.0266858	0.0487015
ENSBTAG00000015192	rnaseq	rnaseq specific component 1	-0.0356271	0.0650193
ENSBTAG00000015214	rnaseq	rnaseq specific component 1	0.0172852	0.0315454
ENSBTAG00000015224	rnaseq	rnaseq specific component 1	-0.0425307	0.0776185
ENSBTAG00000015229	rnaseq	rnaseq specific component 1	0.00194141	0.00354307
ENSBTAG00000015294	rnaseq	rnaseq specific component 1	-0.017227	0.0314393
ENSBTAG00000015312	rnaseq	rnaseq specific component 1	0.0533629	0.0973871
ENSBTAG00000015376	rnaseq	rnaseq specific component 1	0.0183694	0.0335241
ENSBTAG00000015415	rnaseq	rnaseq specific component 1	0.0217323	0.0396613
ENSBTAG00000015462	rnaseq	rnaseq specific component 1	-0.0538887	0.0983467
ENSBTAG00000015485	rnaseq	rnaseq specific component 1	0.0212958	0.0388647
ENSBTAG00000015487	rnaseq	rnaseq specific component 1	0.0435764	0.0795268
ENSBTAG00000015520	rnaseq	rnaseq specific component 1	0.0427785	0.0780707
ENSBTAG00000015592	rnaseq	rnaseq specific component 1	0.134547	0.245548
ENSBTAG00000015650	rnaseq	rnaseq specific component 1	-0.0373978	0.0682508
ENSBTAG00000015798	rnaseq	rnaseq specific component 1	-0.0363243	0.0662918
ENSBTAG00000015854	rnaseq	rnaseq specific component 1	-0.166802	0.304413
ENSBTAG00000015894	rnaseq	rnaseq specific component 1	0.00164995	0.00301116
ENSBTAG00000015907	rnaseq	rnaseq specific component 1	-0.0288459	0.0526436
ENSBTAG00000015915	rnaseq	rnaseq specific component 1	-0.211429	0.385858
ENSBTAG00000015949	rnaseq	rnaseq specific component 1	0.00239168	0.0043648
ENSBTAG00000016048	rnaseq	rnaseq specific component 1	-0.0431362	0.0787235
ENSBTAG00000016121	rnaseq	rnaseq specific component 1	-0.242047	0.441735
ENSBTAG00000016139	rnaseq	rnaseq specific component 1	0.0757806	0.138299
ENSBTAG00000016156	rnaseq	rnaseq specific component 1	0.0363586	0.0663543
ENSBTAG00000016204	rnaseq	rnaseq specific component 1	0.097414	0.17778
ENSBTAG00000016229	rnaseq	rnaseq specific component 1	0.0750816	0.137024
ENSBTAG00000016257	rnaseq	rnaseq specific component 1	-0.0338101	0.0617034
ENSBTAG00000016294	rnaseq	rnaseq specific component 1	-0.00728869	0.0133018
ENSBTAG00000016312	rnaseq	rnaseq specific component 1	-0.0452894	0.0826529
ENSBTAG00000016335	rnaseq	rnaseq specific component 1	-0.02466	0.0450044
ENSBTAG00000016337	rnaseq	rnaseq specific component 1	0.00375759	0.0068576
ENSBTAG00000016384	rnaseq	rnaseq specific component 1	-0.150246	0.274198
ENSBTAG00000016477	rnaseq	rnaseq specific component 1	0.144899	0.264441
ENSBTAG00000016514	rnaseq	rnaseq specific component 1	0.00870726	0.0158907
ENSBTAG00000016519	rnaseq	rnaseq specific component 1	0.0314815	0.0574536
ENSBTAG00000016528	rnaseq	rnaseq specific component 1	-0.0384669	0.070202
ENSBTAG00000016568	rnaseq	rnaseq specific component 1	-0.0286987	0.0523751
ENSBTAG00000016606	rnaseq	rnaseq specific component 1	0.0127488	0.0232665
ENSBTAG00000016663	rnaseq	rnaseq specific component 1	-0.000106969	0.000195218
ENSBTAG00000016684	rnaseq	rnaseq specific component 1	-0.0434151	0.0792324
ENSBTAG00000016729	rnaseq	rnaseq specific component 1	0.0188431	0.0343885
ENSBTAG00000016762	rnaseq	rnaseq specific component 1	-0.0177619	0.0324155
ENSBTAG00000016782	rnaseq	rnaseq specific component 1	-0.0214913	0.0392216
ENSBTAG00000016785	rnaseq	rnaseq specific component 1	0.00755978	0.0137966
ENSBTAG00000017060	rnaseq	rnaseq specific component 1	0.0291767	0.0532474
ENSBTAG00000017199	rnaseq	rnaseq specific component 1	0.00934491	0.0170544
ENSBTAG00000017209	rnaseq	rnaseq specific component 1	0.00778698	0.0142112
ENSBTAG00000017219	rnaseq	rnaseq specific component 1	-0.0395363	0.0721537
ENSBTAG00000017240	rnaseq	rnaseq specific component 1	-0.0163457	0.0298309
ENSBTAG00000017251	rnaseq	rnaseq specific component 1	0.124503	0.227217
ENSBTAG00000017252	rnaseq	rnaseq specific component 1	-0.00700804	0.0127896
ENSBTAG00000017280	rnaseq	rnaseq specific component 1	0.0216335	0.039481
ENSBTAG00000017306	rnaseq	rnaseq specific component 1	0.0353284	0.0644742
ENSBTAG00000017348	rnaseq	rnaseq specific component 1	-0.0197388	0.0360233
ENSBTAG00000017408	rnaseq	rnaseq specific component 1	-0.100222	0.182906
ENSBTAG00000017409	rnaseq	rnaseq specific component 1	-0.183138	0.334227
ENSBTAG00000017411	rnaseq	rnaseq specific component 1	-0.00378966	0.00691612
ENSBTAG00000017436	rnaseq	rnaseq specific component 1	0.00260903	0.00476147
ENSBTAG00000017440	rnaseq	rnaseq specific component 1	-0.00692375	0.0126358
ENSBTAG00000017457	rnaseq	rnaseq specific component 1	0.0255729	0.0466704
ENSBTAG00000017466	rnaseq	rnaseq specific component 1	0.000448992	0.000819409
ENSBTAG00000017549	rnaseq	rnaseq specific component 1	0.0123226	0.0224886
ENSBTAG00000017593	rnaseq	rnaseq specific component 1	0.105456	0.192457
ENSBTAG00000017785	rnaseq	rnaseq specific component 1	-0.00366038	0.00668018
ENSBTAG00000017824	rnaseq	rnaseq specific component 1	-0.00524186	0.00956638
ENSBTAG00000017827	rnaseq	rnaseq specific component 1	-0.174305	0.318106
ENSBTAG00000017837	rnaseq	rnaseq specific component 1	-0.00569811	0.010399
ENSBTAG00000017847	rnaseq	rnaseq specific component 1	-0.017424	0.0317987
ENSBTAG00000017946	rnaseq	rnaseq specific component 1	-0.0798419	0.145711
ENSBTAG00000017969	rnaseq	rnaseq specific component 1	0.111624	0.203713
ENSBTAG00000018012	rnaseq	rnaseq specific component 1	-0.0811718	0.148138
ENSBTAG00000018071	rnaseq	rnaseq specific component 1	-0.019972	0.0364488
ENSBTAG00000018101	rnaseq	rnaseq specific component 1	0.0612894	0.111853
ENSBTAG00000018108	rnaseq	rnaseq specific component 1	0.0678897	0.123899
ENSBTAG00000018134	rnaseq	rnaseq specific component 1	0.0921975	0.16826
ENSBTAG00000018152	rnaseq	rnaseq specific component 1	0.0721838	0.131735
ENSBTAG00000018167	rnaseq	rnaseq specific component 1	-0.00647246	0.0118122
ENSBTAG00000018186	rnaseq	rnaseq specific component 1	0.0948597	0.173119
ENSBTAG00000018214	rnaseq	rnaseq specific component 1	-0.0945739	0.172597
ENSBTAG00000018223	rnaseq	rnaseq specific component 1	0.0724335	0.132191
ENSBTAG00000018234	rnaseq	rnaseq specific component 1	0.00159477	0.00291046
ENSBTAG00000018245	rnaseq	rnaseq specific component 1	0.00159978	0.00291959
ENSBTAG00000018280	rnaseq	rnaseq specific component 1	0.1804	0.32923
ENSBTAG00000018292	rnaseq	rnaseq specific component 1	0.0297682	0.0543269
ENSBTAG00000018297	rnaseq	rnaseq specific component 1	0.0371315	0.0677648
ENSBTAG00000018310	rnaseq	rnaseq specific component 1	0.0102193	0.0186502
ENSBTAG00000018315	rnaseq	rnaseq specific component 1	-0.0255228	0.046579
ENSBTAG00000018358	rnaseq	rnaseq specific component 1	-0.0259629	0.0473823
ENSBTAG00000018398	rnaseq	rnaseq specific component 1	0.107124	0.195501
ENSBTAG00000018413	rnaseq	rnaseq specific component 1	-0.116829	0.213213
ENSBTAG00000018445	rnaseq	rnaseq specific component 1	0.00760324	0.0138759
ENSBTAG00000018452	rnaseq	rnaseq specific component 1	0.018459	0.0336877
ENSBTAG00000018545	rnaseq	rnaseq specific component 1	0.00215631	0.00393526
ENSBTAG00000018566	rnaseq	rnaseq specific component 1	-0.0300429	0.0548282
ENSBTAG00000018713	rnaseq	rnaseq specific component 1	0.00808965	0.0147636
ENSBTAG00000018795	rnaseq	rnaseq specific component 1	-0.0193332	0.035283
ENSBTAG00000018843	rnaseq	rnaseq specific component 1	-0.133491	0.24362
ENSBTAG00000018862	rnaseq	rnaseq specific component 1	0.128017	0.23363
ENSBTAG00000018959	rnaseq	rnaseq specific component 1	0.0553576	0.101028
ENSBTAG00000018969	rnaseq	rnaseq specific component 1	-0.033758	0.0616082
ENSBTAG00000018971	rnaseq	rnaseq specific component 1	-0.0265833	0.0485145
ENSBTAG00000018989	rnaseq	rnaseq specific component 1	0.00269619	0.00492054
ENSBTAG00000018996	rnaseq	rnaseq specific component 1	0.0158771	0.0289756
ENSBTAG00000018999	rnaseq	rnaseq specific component 1	-0.0211363	0.0385737
ENSBTAG00000019049	rnaseq	rnaseq specific component 1	0.116149	0.211972
ENSBTAG00000019051	rnaseq	rnaseq specific component 1	-0.0526366	0.0960617
ENSBTAG00000019094	rnaseq	rnaseq specific component 1	-0.0413255	0.075419
ENSBTAG00000019130	rnaseq	rnaseq specific component 1	0.00548605	0.010012
ENSBTAG00000019152	rnaseq	rnaseq specific component 1	0.00409724	0.00747745
ENSBTAG00000019217	rnaseq	rnaseq specific component 1	0.0129777	0.0236843
ENSBTAG00000019219	rnaseq	rnaseq specific component 1	-0.0268205	0.0489474
ENSBTAG00000019289	rnaseq	rnaseq specific component 1	0.0360456	0.065783
ENSBTAG00000019290	rnaseq	rnaseq specific component 1	0.0286066	0.0522069
ENSBTAG00000019297	rnaseq	rnaseq specific component 1	-0.021559	0.0393451
ENSBTAG00000019325	rnaseq	rnaseq specific component 1	-0.0318943	0.058207
ENSBTAG00000019330	rnaseq	rnaseq specific component 1	0.181355	0.330972
ENSBTAG00000019347	rnaseq	rnaseq specific component 1	0.00480815	0.00877486
ENSBTAG00000019385	rnaseq	rnaseq specific component 1	0.0249494	0.0455327
ENSBTAG00000019453	rnaseq	rnaseq specific component 1	0.0159541	0.0291163
ENSBTAG00000019517	rnaseq	rnaseq specific component 1	0.0154304	0.0281604
ENSBTAG00000019526	rnaseq	rnaseq specific component 1	0.0382274	0.069765
ENSBTAG00000019532	rnaseq	rnaseq specific component 1	-0.0250058	0.0456355
ENSBTAG00000019567	rnaseq	rnaseq specific component 1	0.0464334	0.0847409
ENSBTAG00000019627	rnaseq	rnaseq specific component 1	0.154443	0.281859
ENSBTAG00000019633	rnaseq	rnaseq specific component 1	-0.0108268	0.0197589
ENSBTAG00000019669	rnaseq	rnaseq specific component 1	0.0816637	0.149036
ENSBTAG00000019686	rnaseq	rnaseq specific component 1	0.0166788	0.0304387
ENSBTAG00000019714	rnaseq	rnaseq specific component 1	-0.00352075	0.00642536
ENSBTAG00000019871	rnaseq	rnaseq specific component 1	-0.02725	0.0497312
ENSBTAG00000019876	rnaseq	rnaseq specific component 1	-0.142074	0.259284
ENSBTAG00000019997	rnaseq	rnaseq specific component 1	-0.00443427	0.00809254
ENSBTAG00000020000	rnaseq	rnaseq specific component 1	0.0716366	0.130737
ENSBTAG00000020032	rnaseq	rnaseq specific component 1	-0.0109179	0.0199251
ENSBTAG00000020074	rnaseq	rnaseq specific component 1	-0.0310327	0.0566346
ENSBTAG00000020078	rnaseq	rnaseq specific component 1	-0.0668855	0.122066
ENSBTAG00000020190	rnaseq	rnaseq specific component 1	0.0313922	0.0572907
ENSBTAG00000020219	rnaseq	rnaseq specific component 1	-0.0304408	0.0555544
ENSBTAG00000020257	rnaseq	rnaseq specific component 1	0.17465	0.318735
ENSBTAG00000020261	rnaseq	rnaseq specific component 1	0.0287865	0.0525353
ENSBTAG00000020319	rnaseq	rnaseq specific component 1	0.170197	0.310609
ENSBTAG00000020366	rnaseq	rnaseq specific component 1	-0.0342612	0.0625266
ENSBTAG00000020397	rnaseq	rnaseq specific component 1	-0.0115253	0.0210337
ENSBTAG00000020430	rnaseq	rnaseq specific component 1	0.156951	0.286435
ENSBTAG00000020441	rnaseq	rnaseq specific component 1	0.00924184	0.0168663
ENSBTAG00000020446	rnaseq	rnaseq specific component 1	-0.0319425	0.058295
ENSBTAG00000020515	rnaseq	rnaseq specific component 1	0.063503	0.115893
ENSBTAG00000020530	rnaseq	rnaseq specific component 1	-0.0211948	0.0386805
ENSBTAG00000020551	rnaseq	rnaseq specific component 1	0.0215257	0.0392843
ENSBTAG00000020563	rnaseq	rnaseq specific component 1	-0.025885	0.04724
ENSBTAG00000020566	rnaseq	rnaseq specific component 1	-0.022664	0.0413617
ENSBTAG00000020580	rnaseq	rnaseq specific component 1	0.163928	0.299168
ENSBTAG00000020613	rnaseq	rnaseq specific component 1	0.00942702	0.0172043
ENSBTAG00000020629	rnaseq	rnaseq specific component 1	-0.0167225	0.0305185
ENSBTAG00000020644	rnaseq	rnaseq specific component 1	-0.0267175	0.0487594
ENSBTAG00000020671	rnaseq	rnaseq specific component 1	0.0182064	0.0332266
ENSBTAG00000020729	rnaseq	rnaseq specific component 1	0.0417589	0.0762098
ENSBTAG00000020759	rnaseq	rnaseq specific component 1	0.0670493	0.122365
ENSBTAG00000020780	rnaseq	rnaseq specific component 1	0.087952	0.160512
ENSBTAG00000020892	rnaseq	rnaseq specific component 1	0.107405	0.196014
ENSBTAG00000020940	rnaseq	rnaseq specific component 1	0.0431232	0.0786996
ENSBTAG00000021008	rnaseq	rnaseq specific component 1	-0.0144415	0.0263556
ENSBTAG00000021050	rnaseq	rnaseq specific component 1	-0.0523244	0.0954918
ENSBTAG00000021115	rnaseq	rnaseq specific component 1	-0.0318588	0.0581423
ENSBTAG00000021187	rnaseq	rnaseq specific component 1	0.0452937	0.0826608
ENSBTAG00000021195	rnaseq	rnaseq specific component 1	0.00545041	0.00994698
ENSBTAG00000021215	rnaseq	rnaseq specific component 1	0.00107812	0.00196757
ENSBTAG00000021240	rnaseq	rnaseq specific component 1	0.0849502	0.155034
ENSBTAG00000021248	rnaseq	rnaseq specific component 1	-0.0224131	0.0409038
ENSBTAG00000021251	rnaseq	rnaseq specific component 1	-0.064703	0.118083
ENSBTAG00000021257	rnaseq	rnaseq specific component 1	-0.0274049	0.0500138
ENSBTAG00000021374	rnaseq	rnaseq specific component 1	-0.0297898	0.0543664
ENSBTAG00000021407	rnaseq	rnaseq specific component 1	2.2753e-05	4.15242e-05
ENSBTAG00000021471	rnaseq	rnaseq specific component 1	0.0341037	0.0622392
ENSBTAG00000021482	rnaseq	rnaseq specific component 1	0.0421161	0.0768618
ENSBTAG00000021484	rnaseq	rnaseq specific component 1	-0.00667402	0.0121801
ENSBTAG00000021485	rnaseq	rnaseq specific component 1	0.0214442	0.0391356
ENSBTAG00000021491	rnaseq	rnaseq specific component 1	0.0381925	0.0697012
ENSBTAG00000021604	rnaseq	rnaseq specific component 1	-0.0297099	0.0542204
ENSBTAG00000021675	rnaseq	rnaseq specific component 1	0.0172682	0.0315144
ENSBTAG00000021699	rnaseq	rnaseq specific component 1	0.0261946	0.047805
ENSBTAG00000021723	rnaseq	rnaseq specific component 1	-0.0218019	0.0397883
ENSBTAG00000021725	rnaseq	rnaseq specific component 1	-0.0109219	0.0199324
ENSBTAG00000021741	rnaseq	rnaseq specific component 1	0.0711067	0.129769
ENSBTAG00000021818	rnaseq	rnaseq specific component 1	0.0723591	0.132055
ENSBTAG00000021838	rnaseq	rnaseq specific component 1	-0.0875023	0.159691
ENSBTAG00000021846	rnaseq	rnaseq specific component 1	0.0605443	0.110493
ENSBTAG00000021855	rnaseq	rnaseq specific component 1	0.0186612	0.0340566
ENSBTAG00000021935	rnaseq	rnaseq specific component 1	-0.0201182	0.0367157
ENSBTAG00000021939	rnaseq	rnaseq specific component 1	-0.0349029	0.0636978
ENSBTAG00000021972	rnaseq	rnaseq specific component 1	0.00132531	0.00241868
ENSBTAG00000021978	rnaseq	rnaseq specific component 1	0.0102141	0.0186406
ENSBTAG00000021993	rnaseq	rnaseq specific component 1	-0.0277786	0.0506959
ENSBTAG00000022588	rnaseq	rnaseq specific component 1	0.0337924	0.061671
ENSBTAG00000022715	rnaseq	rnaseq specific component 1	0.0525296	0.0958664
ENSBTAG00000022762	rnaseq	rnaseq specific component 1	-0.0122839	0.0224181
ENSBTAG00000022783	rnaseq	rnaseq specific component 1	0.000273747	0.000499587
ENSBTAG00000022837	rnaseq	rnaseq specific component 1	-0.0512776	0.0935815
ENSBTAG00000022890	rnaseq	rnaseq specific component 1	0.0772946	0.141062
ENSBTAG00000022927	rnaseq	rnaseq specific component 1	-0.0246004	0.0448957
ENSBTAG00000022960	rnaseq	rnaseq specific component 1	-0.147182	0.268606
ENSBTAG00000023073	rnaseq	rnaseq specific component 1	0.0267969	0.0489043
ENSBTAG00000023146	rnaseq	rnaseq specific component 1	0.00888498	0.0162151
ENSBTAG00000023648	rnaseq	rnaseq specific component 1	0.1415	0.258238
ENSBTAG00000023806	rnaseq	rnaseq specific component 1	-0.00339319	0.00619257
ENSBTAG00000023920	rnaseq	rnaseq specific component 1	0.0301225	0.0549735
ENSBTAG00000024058	rnaseq	rnaseq specific component 1	-0.00368847	0.00673144
ENSBTAG00000024091	rnaseq	rnaseq specific component 1	-0.0694954	0.126829
ENSBTAG00000024340	rnaseq	rnaseq specific component 1	-0.0303342	0.0553598
ENSBTAG00000024632	rnaseq	rnaseq specific component 1	0.0321414	0.058658
ENSBTAG00000024801	rnaseq	rnaseq specific component 1	0.000274265	0.000500533
ENSBTAG00000024995	rnaseq	rnaseq specific component 1	-0.218991	0.399657
ENSBTAG00000025071	rnaseq	rnaseq specific component 1	-0.0032247	0.00588506
ENSBTAG00000025200	rnaseq	rnaseq specific component 1	0.0421726	0.0769648
ENSBTAG00000025320	rnaseq	rnaseq specific component 1	-0.0295083	0.0538525
ENSBTAG00000025413	rnaseq	rnaseq specific component 1	0.0276312	0.0504268
ENSBTAG00000025522	rnaseq	rnaseq specific component 1	0.018067	0.0329722
ENSBTAG00000025667	rnaseq	rnaseq specific component 1	0.0323953	0.0591214
ENSBTAG00000025848	rnaseq	rnaseq specific component 1	-0.0192322	0.0350987
ENSBTAG00000025893	rnaseq	rnaseq specific component 1	0.0257924	0.0470711
ENSBTAG00000026004	rnaseq	rnaseq specific component 1	0.00608993	0.0111141
ENSBTAG00000026309	rnaseq	rnaseq specific component 1	-0.00856433	0.0156299
ENSBTAG00000026684	rnaseq	rnaseq specific component 1	-0.0359163	0.0655472
ENSBTAG00000026796	rnaseq	rnaseq specific component 1	0.0468263	0.0854579
ENSBTAG00000026880	rnaseq	rnaseq specific component 1	-0.165657	0.302324
ENSBTAG00000027064	rnaseq	rnaseq specific component 1	0.0899652	0.164186
ENSBTAG00000027205	rnaseq	rnaseq specific component 1	-0.00637015	0.0116255
ENSBTAG00000027434	rnaseq	rnaseq specific component 1	0.00218853	0.00399407
ENSBTAG00000027867	rnaseq	rnaseq specific component 1	0.0277106	0.0505718
ENSBTAG00000030255	rnaseq	rnaseq specific component 1	-0.0102772	0.0187559
ENSBTAG00000030393	rnaseq	rnaseq specific component 1	-0.0471762	0.0860964
ENSBTAG00000030484	rnaseq	rnaseq specific component 1	-0.049632	0.0905783
ENSBTAG00000030499	rnaseq	rnaseq specific component 1	0.0449109	0.0819622
ENSBTAG00000030519	rnaseq	rnaseq specific component 1	-0.425606	0.77673
ENSBTAG00000030542	rnaseq	rnaseq specific component 1	-0.321082	0.585974
ENSBTAG00000030548	rnaseq	rnaseq specific component 1	-0.391238	0.714008
ENSBTAG00000030555	rnaseq	rnaseq specific component 1	-0.185619	0.338755
ENSBTAG00000030559	rnaseq	rnaseq specific component 1	-0.245675	0.448356
ENSBTAG00000030652	rnaseq	rnaseq specific component 1	-0.00174557	0.00318565
ENSBTAG00000030675	rnaseq	rnaseq specific component 1	0.0538408	0.0982593
ENSBTAG00000030881	rnaseq	rnaseq specific component 1	-0.00741708	0.0135362
ENSBTAG00000030962	rnaseq	rnaseq specific component 1	-0.028589	0.0521748
ENSBTAG00000031150	rnaseq	rnaseq specific component 1	0.00628515	0.0114704
ENSBTAG00000031299	rnaseq	rnaseq specific component 1	-0.0134859	0.0246118
ENSBTAG00000031332	rnaseq	rnaseq specific component 1	0.0612537	0.111788
ENSBTAG00000031340	rnaseq	rnaseq specific component 1	-0.0282273	0.0515148
ENSBTAG00000031362	rnaseq	rnaseq specific component 1	-0.0100421	0.0183268
ENSBTAG00000031497	rnaseq	rnaseq specific component 1	-0.00223485	0.00407859
ENSBTAG00000031503	rnaseq	rnaseq specific component 1	-0.0352187	0.064274
ENSBTAG00000031647	rnaseq	rnaseq specific component 1	0.129336	0.236037
ENSBTAG00000031832	rnaseq	rnaseq specific component 1	-0.00473376	0.0086391
ENSBTAG00000031950	rnaseq	rnaseq specific component 1	0.152534	0.278375
ENSBTAG00000031981	rnaseq	rnaseq specific component 1	0.0203766	0.0371872
ENSBTAG00000032068	rnaseq	rnaseq specific component 1	0.0932261	0.170137
ENSBTAG00000032077	rnaseq	rnaseq specific component 1	0.0379469	0.069253
ENSBTAG00000032092	rnaseq	rnaseq specific component 1	-0.000229897	0.000419561
ENSBTAG00000032301	rnaseq	rnaseq specific component 1	0.0116192	0.0212049
ENSBTAG00000032730	rnaseq	rnaseq specific component 1	0.00879182	0.0160451
ENSBTAG00000032821	rnaseq	rnaseq specific component 1	-0.0222819	0.0406645
ENSBTAG00000032902	rnaseq	rnaseq specific component 1	-0.0123778	0.0225894
ENSBTAG00000032996	rnaseq	rnaseq specific component 1	0.0685469	0.125098
ENSBTAG00000033010	rnaseq	rnaseq specific component 1	-0.0182295	0.0332688
ENSBTAG00000033056	rnaseq	rnaseq specific component 1	0.0337595	0.061611
ENSBTAG00000033076	rnaseq	rnaseq specific component 1	0.0865866	0.15802
ENSBTAG00000033180	rnaseq	rnaseq specific component 1	0.00744959	0.0135955
ENSBTAG00000033225	rnaseq	rnaseq specific component 1	0.0464194	0.0847152
ENSBTAG00000033423	rnaseq	rnaseq specific component 1	-0.0867417	0.158303
ENSBTAG00000033535	rnaseq	rnaseq specific component 1	-0.0645123	0.117735
ENSBTAG00000033543	rnaseq	rnaseq specific component 1	0.0135162	0.024667
ENSBTAG00000033554	rnaseq	rnaseq specific component 1	-0.0335506	0.0612297
ENSBTAG00000033727	rnaseq	rnaseq specific component 1	0.00506215	0.0092384
ENSBTAG00000033740	rnaseq	rnaseq specific component 1	-0.00137503	0.00250942
ENSBTAG00000033759	rnaseq	rnaseq specific component 1	0.0168831	0.0308117
ENSBTAG00000034154	rnaseq	rnaseq specific component 1	0.02381	0.0434532
ENSBTAG00000034402	rnaseq	rnaseq specific component 1	0.0721032	0.131588
ENSBTAG00000034441	rnaseq	rnaseq specific component 1	0.0217632	0.0397177
ENSBTAG00000034869	rnaseq	rnaseq specific component 1	-0.347111	0.633477
ENSBTAG00000035064	rnaseq	rnaseq specific component 1	-0.0135521	0.0247326
ENSBTAG00000035081	rnaseq	rnaseq specific component 1	0.124083	0.226452
ENSBTAG00000035171	rnaseq	rnaseq specific component 1	-0.148559	0.27112
ENSBTAG00000035182	rnaseq	rnaseq specific component 1	-0.0556669	0.101592
ENSBTAG00000035230	rnaseq	rnaseq specific component 1	0.00911367	0.0166324
ENSBTAG00000035244	rnaseq	rnaseq specific component 1	-0.0207969	0.0379544
ENSBTAG00000037553	rnaseq	rnaseq specific component 1	-0.424037	0.773867
ENSBTAG00000037560	rnaseq	rnaseq specific component 1	-0.335834	0.612896
ENSBTAG00000037616	rnaseq	rnaseq specific component 1	0.0148735	0.0271441
ENSBTAG00000037638	rnaseq	rnaseq specific component 1	-0.169238	0.308859
ENSBTAG00000037665	rnaseq	rnaseq specific component 1	-0.235939	0.430587
ENSBTAG00000037768	rnaseq	rnaseq specific component 1	0.0248504	0.0453519
ENSBTAG00000037907	rnaseq	rnaseq specific component 1	-0.0210747	0.0384613
ENSBTAG00000037941	rnaseq	rnaseq specific component 1	-0.0428322	0.0781687
ENSBTAG00000038033	rnaseq	rnaseq specific component 1	-0.22624	0.412888
ENSBTAG00000038181	rnaseq	rnaseq specific component 1	-0.0154518	0.0281995
ENSBTAG00000038333	rnaseq	rnaseq specific component 1	-0.000360863	0.000658575
ENSBTAG00000038381	rnaseq	rnaseq specific component 1	0.0623913	0.113864
ENSBTAG00000038384	rnaseq	rnaseq specific component 1	-0.38933	0.710527
ENSBTAG00000038386	rnaseq	rnaseq specific component 1	-0.186051	0.339543
ENSBTAG00000038600	rnaseq	rnaseq specific component 1	-0.139571	0.254717
ENSBTAG00000038659	rnaseq	rnaseq specific component 1	0.03286	0.0599693
ENSBTAG00000038733	rnaseq	rnaseq specific component 1	-0.0721263	0.13163
ENSBTAG00000038739	rnaseq	rnaseq specific component 1	-0.00335946	0.006131
ENSBTAG00000038759	rnaseq	rnaseq specific component 1	-0.260285	0.475019
ENSBTAG00000039037	rnaseq	rnaseq specific component 1	0.249861	0.455996
ENSBTAG00000039105	rnaseq	rnaseq specific component 1	-0.120313	0.21957
ENSBTAG00000039425	rnaseq	rnaseq specific component 1	-0.33158	0.605133
ENSBTAG00000039522	rnaseq	rnaseq specific component 1	0.0396944	0.0724422
ENSBTAG00000039556	rnaseq	rnaseq specific component 1	0.109006	0.198935
ENSBTAG00000039594	rnaseq	rnaseq specific component 1	-0.0319781	0.0583599
ENSBTAG00000039602	rnaseq	rnaseq specific component 1	-0.0815741	0.148872
ENSBTAG00000039644	rnaseq	rnaseq specific component 1	-0.264032	0.481859
ENSBTAG00000039657	rnaseq	rnaseq specific component 1	0.0700943	0.127922
ENSBTAG00000039718	rnaseq	rnaseq specific component 1	-0.260125	0.474727
ENSBTAG00000039839	rnaseq	rnaseq specific component 1	-0.0479321	0.087476
ENSBTAG00000039973	rnaseq	rnaseq specific component 1	0.00126064	0.00230067
ENSBTAG00000040019	rnaseq	rnaseq specific component 1	-0.183824	0.335479
ENSBTAG00000040190	rnaseq	rnaseq specific component 1	0.0602063	0.109876
ENSBTAG00000040229	rnaseq	rnaseq specific component 1	-0.181141	0.330582
ENSBTAG00000040244	rnaseq	rnaseq specific component 1	-0.0500738	0.0913845
ENSBTAG00000040253	rnaseq	rnaseq specific component 1	0.00687253	0.0125423
ENSBTAG00000040602	rnaseq	rnaseq specific component 1	0.0177785	0.0324457
ENSBTAG00000042217	rnaseq	rnaseq specific component 1	-0.0243364	0.0444139
ENSBTAG00000043000	rnaseq	rnaseq specific component 1	-0.0386141	0.0704705
ENSBTAG00000043394	rnaseq	rnaseq specific component 1	-0.0295986	0.0540174
ENSBTAG00000043432	rnaseq	rnaseq specific component 1	-0.0125137	0.0228375
ENSBTAG00000043461	rnaseq	rnaseq specific component 1	-0.0167723	0.0306094
ENSBTAG00000043578	rnaseq	rnaseq specific component 1	-0.034099	0.0622307
ENSBTAG00000043870	rnaseq	rnaseq specific component 1	-0.0242733	0.0442987
ENSBTAG00000043956	rnaseq	rnaseq specific component 1	0.000405524	0.000740081
ENSBTAG00000043972	rnaseq	rnaseq specific component 1	0.0195837	0.0357402
ENSBTAG00000043974	rnaseq	rnaseq specific component 1	0.0408095	0.0744772
ENSBTAG00000043990	rnaseq	rnaseq specific component 1	0.0197112	0.0359729
ENSBTAG00000044001	rnaseq	rnaseq specific component 1	0.0380224	0.0693907
ENSBTAG00000044003	rnaseq	rnaseq specific component 1	-0.0305883	0.0558237
ENSBTAG00000044062	rnaseq	rnaseq specific component 1	0.0352187	0.0642741
ENSBTAG00000044068	rnaseq	rnaseq specific component 1	0.0292479	0.0533773
ENSBTAG00000044111	rnaseq	rnaseq specific component 1	0.0250041	0.0456324
ENSBTAG00000044181	rnaseq	rnaseq specific component 1	0.0171906	0.0313727
ENSBTAG00000044194	rnaseq	rnaseq specific component 1	0.114484	0.208932
ENSBTAG00000044279	rnaseq	rnaseq specific component 1	0.00318793	0.00581796
ENSBTAG00000044419	rnaseq	rnaseq specific component 1	-0.027573	0.0503206
ENSBTAG00000045531	rnaseq	rnaseq specific component 1	0.0403766	0.0736873
ENSBTAG00000045628	rnaseq	rnaseq specific component 1	-0.0217912	0.0397688
ENSBTAG00000045633	rnaseq	rnaseq specific component 1	-0.000241103	0.000440013
ENSBTAG00000045824	rnaseq	rnaseq specific component 1	-0.0514546	0.0939045
ENSBTAG00000045880	rnaseq	rnaseq specific component 1	0.114167	0.208355
ENSBTAG00000046015	rnaseq	rnaseq specific component 1	-0.134719	0.245862
ENSBTAG00000046033	rnaseq	rnaseq specific component 1	-0.0267347	0.0487908
ENSBTAG00000046075	rnaseq	rnaseq specific component 1	-0.209168	0.381731
ENSBTAG00000046124	rnaseq	rnaseq specific component 1	-0.0577249	0.105348
ENSBTAG00000046152	rnaseq	rnaseq specific component 1	0.169469	0.309281
ENSBTAG00000046158	rnaseq	rnaseq specific component 1	0.102509	0.187079
ENSBTAG00000046295	rnaseq	rnaseq specific component 1	-0.0376166	0.0686501
ENSBTAG00000046350	rnaseq	rnaseq specific component 1	-0.161589	0.294899
ENSBTAG00000046374	rnaseq	rnaseq specific component 1	-0.000404063	0.000737413
ENSBTAG00000046384	rnaseq	rnaseq specific component 1	-0.099939	0.182388
ENSBTAG00000046413	rnaseq	rnaseq specific component 1	0.0250518	0.0457195
ENSBTAG00000046481	rnaseq	rnaseq specific component 1	-0.00277421	0.00506292
ENSBTAG00000046485	rnaseq	rnaseq specific component 1	0.0336077	0.061334
ENSBTAG00000046533	rnaseq	rnaseq specific component 1	0.139529	0.25464
ENSBTAG00000046573	rnaseq	rnaseq specific component 1	-0.0281477	0.0513694
ENSBTAG00000046587	rnaseq	rnaseq specific component 1	-0.113288	0.206749
ENSBTAG00000046750	rnaseq	rnaseq specific component 1	0.0567439	0.103557
ENSBTAG00000046788	rnaseq	rnaseq specific component 1	0.00758176	0.0138367
ENSBTAG00000046875	rnaseq	rnaseq specific component 1	0.0713685	0.130247
ENSBTAG00000047024	rnaseq	rnaseq specific component 1	0.00728919	0.0133027
ENSBTAG00000047149	rnaseq	rnaseq specific component 1	0.00351002	0.00640577
ENSBTAG00000047206	rnaseq	rnaseq specific component 1	0.0283674	0.0517704
ENSBTAG00000047213	rnaseq	rnaseq specific component 1	-0.0207804	0.0379242
ENSBTAG00000047321	rnaseq	rnaseq specific component 1	-0.029024	0.0529687
ENSBTAG00000047338	rnaseq	rnaseq specific component 1	0.0905257	0.165209
ENSBTAG00000047362	rnaseq	rnaseq specific component 1	-0.0146975	0.0268229
ENSBTAG00000047499	rnaseq	rnaseq specific component 1	-0.0716342	0.130732
ENSBTAG00000047543	rnaseq	rnaseq specific component 1	0.0203468	0.0371329
ENSBTAG00000047595	rnaseq	rnaseq specific component 1	0.0217324	0.0396615
ENSBTAG00000047600	rnaseq	rnaseq specific component 1	0.0218001	0.0397851
ENSBTAG00000047698	rnaseq	rnaseq specific component 1	-0.00502542	0.00917138
ENSBTAG00000047743	rnaseq	rnaseq specific component 1	0.0287819	0.0525269
ENSBTAG00000047756	rnaseq	rnaseq specific component 1	-0.0183734	0.0335314
ENSBTAG00000047872	rnaseq	rnaseq specific component 1	-0.0785778	0.143404
ENSBTAG00000047877	rnaseq	rnaseq specific component 1	0.0105567	0.0192659
ENSBTAG00000048098	rnaseq	rnaseq specific component 1	-0.139368	0.254346
ENSBTAG00000048204	rnaseq	rnaseq specific component 1	0.00299243	0.00546118
ENSBTAG00000048460	rnaseq	rnaseq specific component 1	0.105244	0.19207
ENSBTAG00000048472	rnaseq	rnaseq specific component 1	-0.129495	0.236328
ENSBTAG00000048519	rnaseq	rnaseq specific component 1	0.0166641	0.030412
ENSBTAG00000048576	rnaseq	rnaseq specific component 1	0.0255342	0.0465998
ENSBTAG00000048611	rnaseq	rnaseq specific component 1	0.00948752	0.0173147
ENSBTAG00000048795	rnaseq	rnaseq specific component 1	0.00273462	0.00499068
ENSBTAG00000048804	rnaseq	rnaseq specific component 1	-0.0148323	0.0270688
ENSBTAG00000048835	rnaseq	rnaseq specific component 1	0.263091	0.480141
ENSBTAG00000048844	rnaseq	rnaseq specific component 1	0.0436619	0.0796828
ENSBTAG00000048862	rnaseq	rnaseq specific component 1	-0.0810205	0.147862
ENSBTAG00000048887	rnaseq	rnaseq specific component 1	0.0157737	0.028787
ENSBTAG00000048895	rnaseq	rnaseq specific component 1	-0.0412341	0.075252
ENSBTAG00000048967	rnaseq	rnaseq specific component 1	-0.00618305	0.011284
ENSBTAG00000049110	rnaseq	rnaseq specific component 1	-0.17285	0.315451
ENSBTAG00000049122	rnaseq	rnaseq specific component 1	0.00666288	0.0121597
ENSBTAG00000049148	rnaseq	rnaseq specific component 1	0.000579244	0.00105712
ENSBTAG00000049202	rnaseq	rnaseq specific component 1	-0.203425	0.371251
ENSBTAG00000049242	rnaseq	rnaseq specific component 1	0.00951385	0.0173628
ENSBTAG00000049262	rnaseq	rnaseq specific component 1	-0.1338	0.244185
ENSBTAG00000049263	rnaseq	rnaseq specific component 1	0.00597074	0.0108966
ENSBTAG00000049264	rnaseq	rnaseq specific component 1	0.00182845	0.00333691
ENSBTAG00000049296	rnaseq	rnaseq specific component 1	0.0351283	0.064109
ENSBTAG00000049335	rnaseq	rnaseq specific component 1	-0.0175753	0.0320748
ENSBTAG00000049341	rnaseq	rnaseq specific component 1	-0.00168793	0.00308047
ENSBTAG00000049394	rnaseq	rnaseq specific component 1	-0.0100489	0.0183392
ENSBTAG00000049399	rnaseq	rnaseq specific component 1	-0.0166464	0.0303796
ENSBTAG00000049416	rnaseq	rnaseq specific component 1	0.133359	0.24338
ENSBTAG00000049465	rnaseq	rnaseq specific component 1	0.029654	0.0541185
ENSBTAG00000049490	rnaseq	rnaseq specific component 1	0.0157594	0.0287608
ENSBTAG00000049506	rnaseq	rnaseq specific component 1	-0.0657577	0.120008
ENSBTAG00000049569	rnaseq	rnaseq specific component 1	0.25554	0.46636
ENSBTAG00000049598	rnaseq	rnaseq specific component 1	-0.00573734	0.0104706
ENSBTAG00000049599	rnaseq	rnaseq specific component 1	-0.0286058	0.0522054
ENSBTAG00000049632	rnaseq	rnaseq specific component 1	-0.0301733	0.0550662
ENSBTAG00000049731	rnaseq	rnaseq specific component 1	-0.0193442	0.0353031
ENSBTAG00000049808	rnaseq	rnaseq specific component 1	0.120148	0.21927
ENSBTAG00000049822	rnaseq	rnaseq specific component 1	-0.007933	0.0144777
ENSBTAG00000049830	rnaseq	rnaseq specific component 1	-0.00511507	0.00933499
ENSBTAG00000049864	rnaseq	rnaseq specific component 1	0.0140198	0.0255862
ENSBTAG00000049888	rnaseq	rnaseq specific component 1	0.120142	0.219259
ENSBTAG00000049909	rnaseq	rnaseq specific component 1	0.0209129	0.0381661
ENSBTAG00000049960	rnaseq	rnaseq specific component 1	-0.163881	0.299083
ENSBTAG00000049964	rnaseq	rnaseq specific component 1	0.0286525	0.0522907
ENSBTAG00000049969	rnaseq	rnaseq specific component 1	0.0352632	0.0643552
ENSBTAG00000050078	rnaseq	rnaseq specific component 1	0.0322543	0.058864
ENSBTAG00000050115	rnaseq	rnaseq specific component 1	-0.16664	0.304117
ENSBTAG00000050148	rnaseq	rnaseq specific component 1	0.062047	0.113236
ENSBTAG00000050206	rnaseq	rnaseq specific component 1	0.149858	0.273491
ENSBTAG00000050211	rnaseq	rnaseq specific component 1	-0.0397655	0.0725719
ENSBTAG00000050235	rnaseq	rnaseq specific component 1	-0.119208	0.217554
ENSBTAG00000050258	rnaseq	rnaseq specific component 1	-0.00183116	0.00334186
ENSBTAG00000050320	rnaseq	rnaseq specific component 1	0.090909	0.165909
ENSBTAG00000050354	rnaseq	rnaseq specific component 1	-0.149681	0.273167
ENSBTAG00000050377	rnaseq	rnaseq specific component 1	-0.135834	0.247896
ENSBTAG00000050420	rnaseq	rnaseq specific component 1	-0.000532928	0.000972591
ENSBTAG00000050460	rnaseq	rnaseq specific component 1	-0.206968	0.377715
ENSBTAG00000050493	rnaseq	rnaseq specific component 1	-0.0441027	0.0804873
ENSBTAG00000050524	rnaseq	rnaseq specific component 1	0.000913345	0.00166685
ENSBTAG00000050542	rnaseq	rnaseq specific component 1	-0.126048	0.230037
ENSBTAG00000050571	rnaseq	rnaseq specific component 1	-0.00309249	0.00564379
ENSBTAG00000050618	rnaseq	rnaseq specific component 1	0.0696128	0.127043
ENSBTAG00000050620	rnaseq	rnaseq specific component 1	-0.0193059	0.0352331
ENSBTAG00000050633	rnaseq	rnaseq specific component 1	-0.104301	0.190349
ENSBTAG00000050666	rnaseq	rnaseq specific component 1	-0.40197	0.733594
ENSBTAG00000050669	rnaseq	rnaseq specific component 1	0.0140115	0.0255709
ENSBTAG00000050679	rnaseq	rnaseq specific component 1	-0.0109106	0.0199118
ENSBTAG00000050687	rnaseq	rnaseq specific component 1	-0.117457	0.214358
ENSBTAG00000050739	rnaseq	rnaseq specific component 1	-0.00386675	0.0070568
ENSBTAG00000050887	rnaseq	rnaseq specific component 1	0.0013593	0.00248071
ENSBTAG00000051012	rnaseq	rnaseq specific component 1	0.159986	0.291973
ENSBTAG00000051075	rnaseq	rnaseq specific component 1	0.0950362	0.173441
ENSBTAG00000051132	rnaseq	rnaseq specific component 1	0.248631	0.453752
ENSBTAG00000051137	rnaseq	rnaseq specific component 1	0.0348325	0.0635692
ENSBTAG00000051208	rnaseq	rnaseq specific component 1	-0.0173149	0.0315996
ENSBTAG00000051218	rnaseq	rnaseq specific component 1	0.0157957	0.0288271
ENSBTAG00000051280	rnaseq	rnaseq specific component 1	-0.108014	0.197125
ENSBTAG00000051371	rnaseq	rnaseq specific component 1	-0.0221837	0.0404853
ENSBTAG00000051392	rnaseq	rnaseq specific component 1	0.0238954	0.043609
ENSBTAG00000051413	rnaseq	rnaseq specific component 1	-0.00744076	0.0135794
ENSBTAG00000051421	rnaseq	rnaseq specific component 1	-0.0145174	0.0264942
ENSBTAG00000051422	rnaseq	rnaseq specific component 1	0.00836315	0.0152627
ENSBTAG00000051432	rnaseq	rnaseq specific component 1	0.000461243	0.000841766
ENSBTAG00000051466	rnaseq	rnaseq specific component 1	0.00538088	0.00982008
ENSBTAG00000051536	rnaseq	rnaseq specific component 1	0.00562168	0.0102595
ENSBTAG00000051544	rnaseq	rnaseq specific component 1	-0.184204	0.336172
ENSBTAG00000051563	rnaseq	rnaseq specific component 1	-0.158605	0.289453
ENSBTAG00000051696	rnaseq	rnaseq specific component 1	0.0209794	0.0382874
ENSBTAG00000051722	rnaseq	rnaseq specific component 1	0.152619	0.278529
ENSBTAG00000051724	rnaseq	rnaseq specific component 1	0.00444024	0.00810343
ENSBTAG00000051920	rnaseq	rnaseq specific component 1	-0.0120543	0.0219991
ENSBTAG00000052012	rnaseq	rnaseq specific component 1	0.266267	0.485936
ENSBTAG00000052022	rnaseq	rnaseq specific component 1	-0.0180752	0.0329872
ENSBTAG00000052072	rnaseq	rnaseq specific component 1	-0.0207709	0.0379068
ENSBTAG00000052102	rnaseq	rnaseq specific component 1	0.103006	0.187986
ENSBTAG00000052119	rnaseq	rnaseq specific component 1	0.0174899	0.031919
ENSBTAG00000052132	rnaseq	rnaseq specific component 1	0.015739	0.0287236
ENSBTAG00000052160	rnaseq	rnaseq specific component 1	-0.206042	0.376026
ENSBTAG00000052164	rnaseq	rnaseq specific component 1	-0.0890032	0.162431
ENSBTAG00000052173	rnaseq	rnaseq specific component 1	0.0736273	0.13437
ENSBTAG00000052185	rnaseq	rnaseq specific component 1	-0.0225328	0.0411222
ENSBTAG00000052248	rnaseq	rnaseq specific component 1	-0.0012736	0.00232432
ENSBTAG00000052264	rnaseq	rnaseq specific component 1	0.0161834	0.0295346
ENSBTAG00000052399	rnaseq	rnaseq specific component 1	0.0156667	0.0285916
ENSBTAG00000052412	rnaseq	rnaseq specific component 1	0.0203294	0.037101
ENSBTAG00000052515	rnaseq	rnaseq specific component 1	-0.0190234	0.0347176
ENSBTAG00000052530	rnaseq	rnaseq specific component 1	-0.167147	0.305043
ENSBTAG00000052562	rnaseq	rnaseq specific component 1	-0.0497738	0.0908371
ENSBTAG00000052635	rnaseq	rnaseq specific component 1	0.0412824	0.0753404
ENSBTAG00000052637	rnaseq	rnaseq specific component 1	-0.0194398	0.0354776
ENSBTAG00000052721	rnaseq	rnaseq specific component 1	0.0995399	0.18166
ENSBTAG00000052755	rnaseq	rnaseq specific component 1	0.0194804	0.0355516
ENSBTAG00000052803	rnaseq	rnaseq specific component 1	-0.0380183	0.0693833
ENSBTAG00000052830	rnaseq	rnaseq specific component 1	0.011449	0.0208944
ENSBTAG00000052863	rnaseq	rnaseq specific component 1	0.0909955	0.166067
ENSBTAG00000052877	rnaseq	rnaseq specific component 1	0.0105662	0.0192833
ENSBTAG00000052882	rnaseq	rnaseq specific component 1	-0.0231	0.0421574
ENSBTAG00000052919	rnaseq	rnaseq specific component 1	-0.272705	0.497687
ENSBTAG00000052990	rnaseq	rnaseq specific component 1	0.0132886	0.0242517
ENSBTAG00000053070	rnaseq	rnaseq specific component 1	-0.0118934	0.0217054
ENSBTAG00000053103	rnaseq	rnaseq specific component 1	-0.506132	0.92369
ENSBTAG00000053256	rnaseq	rnaseq specific component 1	0.00682739	0.01246
ENSBTAG00000053360	rnaseq	rnaseq specific component 1	0.0099907	0.018233
ENSBTAG00000053418	rnaseq	rnaseq specific component 1	0.00360777	0.00658416
ENSBTAG00000053485	rnaseq	rnaseq specific component 1	0.0118983	0.0217144
[truncated: 320 more rows]

## Sheet: S4-MOFA features weight
Table S4: MOFA features weight
feature_id	dataset	latent_dimension	weight	importance
21-25977541-C-T-rs41974686	snps	Factor 1	0.000388895	0.139281
22-51403583-A-C-rs210306176	snps	Factor 1	5.54081e-05	0.0198441
24-12959068-G-T-rs381471286	snps	Factor 1	0.000278522	0.0997512
8-85224224-T-C-rs43565287	snps	Factor 1	-0.000511942	0.18335
ARS-BFGL-BAC-16973	snps	Factor 1	-0.000918592	0.328989
ARS-BFGL-BAC-19403	snps	Factor 1	-0.000520492	0.186411
ARS-BFGL-BAC-2450	snps	Factor 1	0.000576859	0.206599
ARS-BFGL-BAC-2600	snps	Factor 1	-3.37343e-05	0.0120818
ARS-BFGL-BAC-27911	snps	Factor 1	-0.000591246	0.211752
ARS-BFGL-BAC-35925	snps	Factor 1	0.000835439	0.299208
ARS-BFGL-BAC-3605	snps	Factor 1	-2.788e-05	0.00998508
ARS-BFGL-BAC-36240	snps	Factor 1	0.00112777	0.403906
ARS-BFGL-BAC-44145	snps	Factor 1	0.00104383	0.373843
ARS-BFGL-NGS-101684	snps	Factor 1	0.000515644	0.184675
ARS-BFGL-NGS-103223	snps	Factor 1	-0.000280313	0.100393
ARS-BFGL-NGS-103502	snps	Factor 1	-2.45561e-05	0.00879464
ARS-BFGL-NGS-103597	snps	Factor 1	0.000803928	0.287923
ARS-BFGL-NGS-103621	snps	Factor 1	-0.000533692	0.191139
ARS-BFGL-NGS-1040	snps	Factor 1	-0.000438622	0.15709
ARS-BFGL-NGS-104658	snps	Factor 1	-3.50065e-05	0.0125374
ARS-BFGL-NGS-104670	snps	Factor 1	-0.00154353	0.552806
ARS-BFGL-NGS-105170	snps	Factor 1	2.75764e-05	0.00987634
ARS-BFGL-NGS-105515	snps	Factor 1	-0.000241121	0.0863562
ARS-BFGL-NGS-105547	snps	Factor 1	0.0013245	0.474364
ARS-BFGL-NGS-106009	snps	Factor 1	-0.000278281	0.0996648
ARS-BFGL-NGS-107739	snps	Factor 1	0.000428083	0.153316
ARS-BFGL-NGS-108150	snps	Factor 1	0.0018554	0.664503
ARS-BFGL-NGS-1092	snps	Factor 1	0.000371954	0.133213
ARS-BFGL-NGS-109469	snps	Factor 1	0.000287981	0.103139
ARS-BFGL-NGS-109598	snps	Factor 1	0.000237135	0.0849286
ARS-BFGL-NGS-109920	snps	Factor 1	0.00163099	0.584131
ARS-BFGL-NGS-110047	snps	Factor 1	0.000750008	0.268611
ARS-BFGL-NGS-110364	snps	Factor 1	0.000202543	0.0725396
ARS-BFGL-NGS-110670	snps	Factor 1	-0.000988475	0.354017
ARS-BFGL-NGS-110708	snps	Factor 1	-0.000518631	0.185745
ARS-BFGL-NGS-110816	snps	Factor 1	0.00018894	0.067668
ARS-BFGL-NGS-111271	snps	Factor 1	0.000192628	0.0689888
ARS-BFGL-NGS-111398	snps	Factor 1	0.000840685	0.301087
ARS-BFGL-NGS-111549	snps	Factor 1	-0.000484846	0.173645
ARS-BFGL-NGS-111681	snps	Factor 1	-0.000230101	0.0824096
ARS-BFGL-NGS-111823	snps	Factor 1	-0.00137688	0.493122
ARS-BFGL-NGS-111848	snps	Factor 1	0.00129815	0.464925
ARS-BFGL-NGS-113879	snps	Factor 1	0.000258974	0.0927503
ARS-BFGL-NGS-114404	snps	Factor 1	-0.000775128	0.277608
ARS-BFGL-NGS-114962	snps	Factor 1	-0.00142717	0.511132
ARS-BFGL-NGS-114995	snps	Factor 1	-0.000881144	0.315577
ARS-BFGL-NGS-115431	snps	Factor 1	0.000488913	0.175102
ARS-BFGL-NGS-115756	snps	Factor 1	0.000363536	0.130198
ARS-BFGL-NGS-116112	snps	Factor 1	0.000272558	0.0976154
ARS-BFGL-NGS-116877	snps	Factor 1	5.83295e-05	0.0208904
ARS-BFGL-NGS-116882	snps	Factor 1	-0.000743734	0.266364
ARS-BFGL-NGS-116915	snps	Factor 1	-0.000313878	0.112414
ARS-BFGL-NGS-117371	snps	Factor 1	-0.00144288	0.516759
ARS-BFGL-NGS-117608	snps	Factor 1	-0.000568551	0.203624
ARS-BFGL-NGS-117853	snps	Factor 1	0.000435984	0.156146
ARS-BFGL-NGS-118255	snps	Factor 1	-0.00027776	0.0994783
ARS-BFGL-NGS-118307	snps	Factor 1	-0.000195555	0.0700372
ARS-BFGL-NGS-118830	snps	Factor 1	-0.000648747	0.232345
ARS-BFGL-NGS-118915	snps	Factor 1	0.00038809	0.138992
ARS-BFGL-NGS-119249	snps	Factor 1	0.000589563	0.211149
ARS-BFGL-NGS-119262	snps	Factor 1	7.95561e-05	0.0284926
ARS-BFGL-NGS-119472	snps	Factor 1	-0.00125426	0.449206
ARS-BFGL-NGS-11952	snps	Factor 1	-0.000609848	0.218414
ARS-BFGL-NGS-119840	snps	Factor 1	0.000971913	0.348086
ARS-BFGL-NGS-119884	snps	Factor 1	-6.41598e-06	0.00229785
ARS-BFGL-NGS-12309	snps	Factor 1	1.23201e-05	0.00441237
ARS-BFGL-NGS-12358	snps	Factor 1	-0.000177275	0.0634902
ARS-BFGL-NGS-12492	snps	Factor 1	-0.00065549	0.23476
ARS-BFGL-NGS-12625	snps	Factor 1	0.000508489	0.182113
ARS-BFGL-NGS-12970	snps	Factor 1	0.000471432	0.168841
ARS-BFGL-NGS-14422	snps	Factor 1	-0.000632759	0.226619
ARS-BFGL-NGS-14440	snps	Factor 1	-4.82528e-05	0.0172815
ARS-BFGL-NGS-15013	snps	Factor 1	-0.00069402	0.24856
ARS-BFGL-NGS-15623	snps	Factor 1	0.000718776	0.257426
ARS-BFGL-NGS-15707	snps	Factor 1	-0.000304196	0.108946
ARS-BFGL-NGS-16031	snps	Factor 1	-0.000644468	0.230813
ARS-BFGL-NGS-16268	snps	Factor 1	0.000568021	0.203434
ARS-BFGL-NGS-16611	snps	Factor 1	-0.000170182	0.0609497
ARS-BFGL-NGS-17362	snps	Factor 1	-0.000357701	0.128109
ARS-BFGL-NGS-18307	snps	Factor 1	0.00105261	0.376988
ARS-BFGL-NGS-18420	snps	Factor 1	0.000215055	0.0770208
ARS-BFGL-NGS-18989	snps	Factor 1	3.26374e-05	0.0116889
ARS-BFGL-NGS-19936	snps	Factor 1	0.00035604	0.127514
ARS-BFGL-NGS-20934	snps	Factor 1	-0.00118235	0.423453
ARS-BFGL-NGS-21227	snps	Factor 1	0.000500811	0.179363
ARS-BFGL-NGS-21547	snps	Factor 1	6.14067e-05	0.0219925
ARS-BFGL-NGS-22171	snps	Factor 1	1.78621e-05	0.00639721
ARS-BFGL-NGS-22449	snps	Factor 1	0.000148272	0.053103
ARS-BFGL-NGS-22906	snps	Factor 1	0.000939516	0.336483
ARS-BFGL-NGS-23432	snps	Factor 1	0.000258319	0.0925155
ARS-BFGL-NGS-23583	snps	Factor 1	0.000133258	0.0477257
ARS-BFGL-NGS-23659	snps	Factor 1	-0.00074492	0.266789
ARS-BFGL-NGS-23777	snps	Factor 1	0.000953665	0.34155
ARS-BFGL-NGS-2400	snps	Factor 1	-0.000178063	0.0637724
ARS-BFGL-NGS-24772	snps	Factor 1	0.000374743	0.134212
ARS-BFGL-NGS-25386	snps	Factor 1	0.000193618	0.0693434
ARS-BFGL-NGS-25826	snps	Factor 1	0.000465207	0.166612
ARS-BFGL-NGS-26405	snps	Factor 1	0.000372977	0.13358
ARS-BFGL-NGS-26766	snps	Factor 1	-0.00152219	0.545164
ARS-BFGL-NGS-26986	snps	Factor 1	-3.30748e-06	0.00118456
ARS-BFGL-NGS-27094	snps	Factor 1	0.000760301	0.272298
ARS-BFGL-NGS-27468	snps	Factor 1	-0.00153502	0.54976
ARS-BFGL-NGS-2762	snps	Factor 1	0.000364578	0.130572
ARS-BFGL-NGS-28354	snps	Factor 1	0.000301233	0.107885
ARS-BFGL-NGS-29758	snps	Factor 1	0.000902218	0.323125
ARS-BFGL-NGS-30168	snps	Factor 1	0.000452997	0.162239
ARS-BFGL-NGS-30489	snps	Factor 1	-4.77375e-05	0.0170969
ARS-BFGL-NGS-30594	snps	Factor 1	-6.37039e-05	0.0228152
ARS-BFGL-NGS-31139	snps	Factor 1	0.000418249	0.149794
ARS-BFGL-NGS-32862	snps	Factor 1	0.000308443	0.110467
ARS-BFGL-NGS-33887	snps	Factor 1	0.00105098	0.376404
ARS-BFGL-NGS-34052	snps	Factor 1	-0.000376077	0.13469
ARS-BFGL-NGS-34321	snps	Factor 1	0.000151089	0.0541119
ARS-BFGL-NGS-34924	snps	Factor 1	-0.000934956	0.33485
ARS-BFGL-NGS-35518	snps	Factor 1	-0.000501143	0.179482
ARS-BFGL-NGS-3582	snps	Factor 1	-0.000694651	0.248786
ARS-BFGL-NGS-35892	snps	Factor 1	-0.000728229	0.260812
ARS-BFGL-NGS-3616	snps	Factor 1	0.000566559	0.20291
ARS-BFGL-NGS-36714	snps	Factor 1	-0.000945964	0.338792
ARS-BFGL-NGS-36950	snps	Factor 1	-3.885e-05	0.0139139
ARS-BFGL-NGS-38561	snps	Factor 1	-0.000836317	0.299523
ARS-BFGL-NGS-38630	snps	Factor 1	0.000399221	0.142979
ARS-BFGL-NGS-40104	snps	Factor 1	-0.000618284	0.221435
ARS-BFGL-NGS-40417	snps	Factor 1	0.000267434	0.09578
ARS-BFGL-NGS-40549	snps	Factor 1	-0.000216659	0.0775955
ARS-BFGL-NGS-40979	snps	Factor 1	-0.000211077	0.075596
ARS-BFGL-NGS-41899	snps	Factor 1	0.000370048	0.132531
ARS-BFGL-NGS-42061	snps	Factor 1	0.000421566	0.150982
ARS-BFGL-NGS-42248	snps	Factor 1	0.000556338	0.19925
ARS-BFGL-NGS-42813	snps	Factor 1	-0.000211075	0.0755953
ARS-BFGL-NGS-42822	snps	Factor 1	-0.000323557	0.11588
ARS-BFGL-NGS-42851	snps	Factor 1	9.8322e-05	0.0352135
ARS-BFGL-NGS-46105	snps	Factor 1	0.000246662	0.0883409
ARS-BFGL-NGS-52477	snps	Factor 1	-3.97451e-05	0.0142345
ARS-BFGL-NGS-5327	snps	Factor 1	-0.000512767	0.183645
ARS-BFGL-NGS-53937	snps	Factor 1	-0.000293924	0.105268
ARS-BFGL-NGS-54167	snps	Factor 1	-0.000950768	0.340513
ARS-BFGL-NGS-5432	snps	Factor 1	-0.000158676	0.0568292
ARS-BFGL-NGS-54837	snps	Factor 1	-2.82935e-05	0.0101332
ARS-BFGL-NGS-55476	snps	Factor 1	-0.000802433	0.287387
ARS-BFGL-NGS-55675	snps	Factor 1	-0.000470341	0.16845
ARS-BFGL-NGS-57365	snps	Factor 1	0.000271361	0.0971864
ARS-BFGL-NGS-57983	snps	Factor 1	-0.000154668	0.0553936
ARS-BFGL-NGS-59247	snps	Factor 1	-0.000532509	0.190716
ARS-BFGL-NGS-61345	snps	Factor 1	0.000748467	0.26806
ARS-BFGL-NGS-61596	snps	Factor 1	0.000699227	0.250425
ARS-BFGL-NGS-6202	snps	Factor 1	0.000239104	0.0856339
ARS-BFGL-NGS-62989	snps	Factor 1	6.07427e-05	0.0217547
ARS-BFGL-NGS-63417	snps	Factor 1	-4.31304e-05	0.0154469
ARS-BFGL-NGS-6380	snps	Factor 1	-0.00183112	0.655807
ARS-BFGL-NGS-65704	snps	Factor 1	-0.000704496	0.252312
ARS-BFGL-NGS-65900	snps	Factor 1	0.000788353	0.282345
ARS-BFGL-NGS-6633	snps	Factor 1	0.000388544	0.139155
ARS-BFGL-NGS-67381	snps	Factor 1	0.000219572	0.0786385
ARS-BFGL-NGS-6791	snps	Factor 1	0.000505955	0.181205
ARS-BFGL-NGS-70987	snps	Factor 1	0.00106413	0.381113
ARS-BFGL-NGS-71657	snps	Factor 1	0.000174159	0.062374
ARS-BFGL-NGS-72206	snps	Factor 1	0.000657382	0.235438
ARS-BFGL-NGS-72471	snps	Factor 1	0.000316271	0.113271
ARS-BFGL-NGS-72592	snps	Factor 1	0.000536869	0.192277
ARS-BFGL-NGS-74663	snps	Factor 1	0.000393257	0.140843
ARS-BFGL-NGS-76832	snps	Factor 1	-0.000193205	0.0691954
ARS-BFGL-NGS-80280	snps	Factor 1	-0.00153868	0.551071
ARS-BFGL-NGS-80569	snps	Factor 1	0.000338111	0.121093
ARS-BFGL-NGS-82976	snps	Factor 1	-0.000402598	0.144188
ARS-BFGL-NGS-83556	snps	Factor 1	0.000464388	0.166318
ARS-BFGL-NGS-83572	snps	Factor 1	0.000247415	0.0886105
ARS-BFGL-NGS-8371	snps	Factor 1	6.67429e-05	0.0239036
ARS-BFGL-NGS-84112	snps	Factor 1	-0.00114891	0.411477
ARS-BFGL-NGS-84635	snps	Factor 1	-0.000305118	0.109276
ARS-BFGL-NGS-85480	snps	Factor 1	0.00142546	0.51052
ARS-BFGL-NGS-85624	snps	Factor 1	0.000617598	0.22119
ARS-BFGL-NGS-87317	snps	Factor 1	2.569e-05	0.00920074
ARS-BFGL-NGS-87714	snps	Factor 1	0.000155609	0.0557307
ARS-BFGL-NGS-88925	snps	Factor 1	-0.000641537	0.229763
ARS-BFGL-NGS-89126	snps	Factor 1	-0.000616874	0.22093
ARS-BFGL-NGS-89152	snps	Factor 1	-0.000571488	0.204675
ARS-BFGL-NGS-89264	snps	Factor 1	-0.0010165	0.364055
ARS-BFGL-NGS-90666	snps	Factor 1	0.00117677	0.421455
ARS-BFGL-NGS-91027	snps	Factor 1	0.000408656	0.146358
ARS-BFGL-NGS-93283	snps	Factor 1	-6.09252e-05	0.0218201
ARS-BFGL-NGS-93998	snps	Factor 1	0.000919498	0.329314
ARS-BFGL-NGS-94247	snps	Factor 1	-0.00035456	0.126984
ARS-BFGL-NGS-94720	snps	Factor 1	-0.000654645	0.234458
ARS-BFGL-NGS-94895	snps	Factor 1	0.000763986	0.273618
ARS-BFGL-NGS-97849	snps	Factor 1	0.000216476	0.0775299
ARS-BFGL-NGS-98387	snps	Factor 1	0.000433926	0.155408
ARS-BFGL-NGS-99096	snps	Factor 1	-0.000425176	0.152274
ARS-BFGL-NGS-99929	snps	Factor 1	0.00116745	0.418117
ARS-USDA-AGIL-chr10-37393241-000186	snps	Factor 1	-0.000731608	0.262022
ARS-USDA-AGIL-chr13-62983725-000244	snps	Factor 1	0.000742912	0.26607
ARS-USDA-AGIL-chr2-114501277-000434	snps	Factor 1	-0.000398877	0.142856
ARS-USDA-AGIL-chr2-129743848-000440	snps	Factor 1	-1.2598e-05	0.00451191
ARS-USDA-AGIL-chr25-22950251-000537	snps	Factor 1	-0.000274932	0.0984654
ARS-USDA-AGIL-chr29-38733570-000577	snps	Factor 1	-0.000821472	0.294206
ARS-USDA-AGIL-chr29-39842168-000583	snps	Factor 1	-0.000533233	0.190975
ARS-USDA-AGIL-chr3-54604998-000613	snps	Factor 1	0.000259661	0.0929964
ARS-USMARC-Parent-DQ404152-rs29022245_dup	snps	Factor 1	0.000306159	0.109649
ARS-USMARC-Parent-EF093511-rs29012316_dup	snps	Factor 1	0.000100409	0.0359609
AX-25974424	snps	Factor 1	-0.00055007	0.197005
BTA-07322-no-rs	snps	Factor 1	0.000677656	0.242699
BTA-102327-no-rs	snps	Factor 1	0.000176388	0.0631725
BTA-104215-no-rs	snps	Factor 1	-0.000520563	0.186437
BTA-104271-no-rs	snps	Factor 1	-0.000343906	0.123168
BTA-106506-no-rs	snps	Factor 1	-0.000579392	0.207506
BTA-108410-no-rs	snps	Factor 1	-0.000259573	0.0929648
BTA-112703-no-rs	snps	Factor 1	0.000587547	0.210427
BTA-112780-no-rs	snps	Factor 1	0.000526955	0.188726
BTA-113888-no-rs	snps	Factor 1	0.000412078	0.147584
BTA-117085-no-rs	snps	Factor 1	-2.07961e-05	0.00744801
BTA-118330-no-rs	snps	Factor 1	0.00130788	0.468412
BTA-122722-no-rs	snps	Factor 1	0.000492017	0.176213
BTA-16239-no-rs	snps	Factor 1	-0.00174063	0.623397
BTA-16936-no-rs	snps	Factor 1	-9.7474e-06	0.00349098
BTA-23353-no-rs	snps	Factor 1	-0.000759808	0.272121
BTA-24891-no-rs	snps	Factor 1	-0.000137813	0.0493571
BTA-27368-no-rs	snps	Factor 1	0.000465903	0.166861
BTA-37834-no-rs	snps	Factor 1	-0.000171753	0.0615124
BTA-38771-no-rs	snps	Factor 1	0.000832793	0.298261
BTA-47365-no-rs	snps	Factor 1	0.000109367	0.0391693
BTA-50084-no-rs	snps	Factor 1	0.000305017	0.10924
BTA-50482-no-rs	snps	Factor 1	0.00115217	0.412644
BTA-54658-no-rs	snps	Factor 1	-0.0012953	0.463904
BTA-54801-no-rs	snps	Factor 1	0.000312715	0.111997
BTA-55613-no-rs	snps	Factor 1	3.97576e-05	0.014239
BTA-60918-no-rs	snps	Factor 1	0.000367015	0.131445
BTA-62171-no-rs	snps	Factor 1	-6.90696e-05	0.0247369
BTA-62728-no-rs	snps	Factor 1	-0.000745672	0.267059
BTA-63757-no-rs	snps	Factor 1	0.000212127	0.0759721
BTA-64031-no-rs	snps	Factor 1	0.000176236	0.0631182
BTA-66900-no-rs	snps	Factor 1	-2.06458e-05	0.00739417
BTA-67750-no-rs	snps	Factor 1	-0.000149258	0.053456
BTA-68507-no-rs	snps	Factor 1	0.000775831	0.27786
BTA-70088-no-rs	snps	Factor 1	0.000467638	0.167482
BTA-72978-no-rs	snps	Factor 1	-0.00135857	0.486565
BTA-80981-no-rs	snps	Factor 1	0.00047297	0.169392
BTA-81076-no-rs	snps	Factor 1	-1.25101e-05	0.00448044
BTA-85096-no-rs	snps	Factor 1	0.000232872	0.0834018
BTA-88568-no-rs	snps	Factor 1	-0.000406574	0.145612
BTA-94041-no-rs	snps	Factor 1	-0.000154593	0.0553666
BTA-94264-no-rs	snps	Factor 1	0.000159901	0.0572677
BTA-94554-no-rs	snps	Factor 1	0.000273907	0.0980983
BTA-96648-no-rs	snps	Factor 1	-0.000780526	0.279542
BTA-98024-no-rs	snps	Factor 1	0.00110947	0.39735
BTB-00027047	snps	Factor 1	-8.65669e-05	0.0310035
BTB-00030699	snps	Factor 1	-0.000439553	0.157424
BTB-00036784	snps	Factor 1	2.86734e-05	0.0102693
BTB-00098343	snps	Factor 1	0.000525542	0.18822
BTB-00133701	snps	Factor 1	0.000125437	0.0449246
BTB-00143468	snps	Factor 1	0.000515995	0.184801
BTB-00158861	snps	Factor 1	4.92209e-05	0.0176282
BTB-00165658	snps	Factor 1	9.94936e-05	0.0356331
BTB-00208231	snps	Factor 1	-0.000160844	0.0576054
BTB-00263118	snps	Factor 1	0.00139548	0.499783
BTB-00266282	snps	Factor 1	0.000290356	0.10399
BTB-00272142	snps	Factor 1	-0.000282806	0.101286
BTB-00302535	snps	Factor 1	0.000901074	0.322715
BTB-00325544	snps	Factor 1	0.000310394	0.111166
BTB-00328969	snps	Factor 1	0.00024599	0.0881002
BTB-00379127	snps	Factor 1	0.000932345	0.333915
BTB-00393098	snps	Factor 1	-0.000485297	0.173807
BTB-00408221	snps	Factor 1	-0.000317657	0.113767
BTB-00420509	snps	Factor 1	-0.000475614	0.170339
BTB-00463873	snps	Factor 1	-1.97605e-05	0.00707711
BTB-00492194	snps	Factor 1	0.000658099	0.235695
BTB-00502017	snps	Factor 1	-4.60699e-05	0.0164997
BTB-00669586	snps	Factor 1	2.60667e-05	0.00933565
BTB-00691811	snps	Factor 1	8.44819e-05	0.0302568
BTB-00715505	snps	Factor 1	0.000386114	0.138285
BTB-00752611	snps	Factor 1	0.00095823	0.343185
BTB-00786292	snps	Factor 1	-0.000361004	0.129292
BTB-00822176	snps	Factor 1	-0.000638069	0.228521
BTB-00850807	snps	Factor 1	-0.000163106	0.0584154
BTB-00855998	snps	Factor 1	0.000196246	0.0702845
BTB-00882314	snps	Factor 1	0.000236216	0.0845996
BTB-00893323	snps	Factor 1	-0.000260521	0.0933041
BTB-00910022	snps	Factor 1	0.00059178	0.211943
BTB-00939466	snps	Factor 1	-1.16412e-05	0.00416922
BTB-00967015	snps	Factor 1	-0.00124724	0.446691
BTB-01072997	snps	Factor 1	0.000416495	0.149165
BTB-01123173	snps	Factor 1	0.000723532	0.259129
BTB-01266707	snps	Factor 1	0.000735737	0.2635
BTB-01279391	snps	Factor 1	6.3888e-06	0.00228812
BTB-01293817	snps	Factor 1	-0.000530084	0.189847
BTB-01311939	snps	Factor 1	1.30211e-05	0.00466344
BTB-01397172	snps	Factor 1	-0.000441639	0.158171
BTB-01402033	snps	Factor 1	-6.60271e-05	0.0236473
BTB-01402075	snps	Factor 1	0.000371336	0.132992
BTB-01457415	snps	Factor 1	0.000246563	0.0883054
BTB-01465708	snps	Factor 1	0.000518962	0.185864
BTB-01472166	snps	Factor 1	0.000604007	0.216322
BTB-01478115	snps	Factor 1	-0.000745828	0.267114
BTB-01503564	snps	Factor 1	0.000292697	0.104828
BTB-01550704	snps	Factor 1	-0.000310128	0.111071
BTB-01611439	snps	Factor 1	-0.00146403	0.524334
BTB-01628262	snps	Factor 1	6.2502e-05	0.0223848
BTB-01741857	snps	Factor 1	-0.000791843	0.283595
BTB-01784003	snps	Factor 1	-0.000578686	0.207253
BTB-01814301	snps	Factor 1	0.000401329	0.143734
BTB-01887905	snps	Factor 1	0.000345873	0.123873
BTB-01905047	snps	Factor 1	0.000384316	0.137641
BTB-01914617	snps	Factor 1	0.000525861	0.188334
BTB-01933812	snps	Factor 1	0.000234252	0.0838962
BTB-01953426	snps	Factor 1	0.000909073	0.32558
BovineHD0100000231	snps	Factor 1	8.4264e-06	0.00301787
BovineHD0100000785	snps	Factor 1	-3.12902e-05	0.0112064
BovineHD0100004888	snps	Factor 1	0.000286965	0.102775
BovineHD0100007443	snps	Factor 1	-0.0015023	0.538042
BovineHD0100008332	snps	Factor 1	-0.000555628	0.198995
BovineHD0100011115	snps	Factor 1	-0.000665519	0.238352
BovineHD0100014288	snps	Factor 1	0.000927621	0.332223
BovineHD0100014707	snps	Factor 1	0.00100701	0.360657
BovineHD0100015666	snps	Factor 1	-0.000911187	0.326337
BovineHD0100016547	snps	Factor 1	-0.000544603	0.195047
BovineHD0100017481	snps	Factor 1	0.000371157	0.132928
BovineHD0100017773	snps	Factor 1	-0.000408968	0.14647
BovineHD0100017803	snps	Factor 1	-0.000424581	0.152062
BovineHD0100018388	snps	Factor 1	-0.000586793	0.210157
BovineHD0100023445	snps	Factor 1	0.000659114	0.236058
BovineHD0100024422	snps	Factor 1	0.000727449	0.260532
BovineHD0100026804	snps	Factor 1	0.000557118	0.199529
BovineHD0100027040	snps	Factor 1	-0.000406403	0.145551
BovineHD0100028246	snps	Factor 1	1.68753e-05	0.00604379
BovineHD0100032240	snps	Factor 1	-0.00279217	1
BovineHD0100032254	snps	Factor 1	0.00258679	0.926447
BovineHD0100034465	snps	Factor 1	-0.000660586	0.236585
BovineHD0100037066	snps	Factor 1	0.000126608	0.0453439
BovineHD0100037717	snps	Factor 1	-0.0003892	0.13939
BovineHD0100038820	snps	Factor 1	-0.000303475	0.108688
BovineHD0100042749	snps	Factor 1	0.000945043	0.338462
BovineHD0100044281	snps	Factor 1	-0.000412649	0.147788
BovineHD0100044529	snps	Factor 1	-0.000564549	0.202191
BovineHD0100044665	snps	Factor 1	0.000941244	0.337102
BovineHD0200001570	snps	Factor 1	0.000385757	0.138157
BovineHD0200002669	snps	Factor 1	0.00039052	0.139863
BovineHD0200003224	snps	Factor 1	1.69714e-06	0.000607823
BovineHD0200006963	snps	Factor 1	-0.000857589	0.307141
BovineHD0200008588	snps	Factor 1	0.000255352	0.091453
BovineHD0200011383	snps	Factor 1	-0.000191054	0.0684252
BovineHD0200011737	snps	Factor 1	-0.000643307	0.230397
BovineHD0200011919	snps	Factor 1	-0.000312975	0.11209
BovineHD0200012258	snps	Factor 1	-0.000313877	0.112413
BovineHD0200012310	snps	Factor 1	-0.000180889	0.0647846
BovineHD0200012663	snps	Factor 1	0.0006061	0.217072
BovineHD0200013420	snps	Factor 1	0.00102346	0.366545
BovineHD0200014153	snps	Factor 1	-0.000198278	0.0710121
BovineHD0200014181	snps	Factor 1	0.00014499	0.0519274
BovineHD0200014623	snps	Factor 1	0.00109047	0.390546
BovineHD0200014634	snps	Factor 1	-0.00041381	0.148204
BovineHD0200015068	snps	Factor 1	-0.000151165	0.0541392
BovineHD0200016176	snps	Factor 1	-0.00048109	0.1723
BovineHD0200018434	snps	Factor 1	0.0010257	0.367351
BovineHD0200019919	snps	Factor 1	0.000216069	0.0773839
BovineHD0200020831	snps	Factor 1	-0.000892914	0.319793
BovineHD0200025218	snps	Factor 1	0.000148079	0.0530336
BovineHD0200026217	snps	Factor 1	-0.000698391	0.250125
BovineHD0200027944	snps	Factor 1	0.000638142	0.228547
BovineHD0200028034	snps	Factor 1	-8.12761e-05	0.0291086
BovineHD0200028740	snps	Factor 1	0.000737459	0.264117
BovineHD0200028865	snps	Factor 1	0.000895762	0.320813
BovineHD0200029934	snps	Factor 1	0.000811142	0.290506
BovineHD0200033005	snps	Factor 1	-0.000405539	0.145242
BovineHD0200034090	snps	Factor 1	-0.000144265	0.0516678
BovineHD0200035292	snps	Factor 1	-0.000208357	0.0746222
BovineHD0200037021	snps	Factor 1	0.000244538	0.0875802
BovineHD0200037029	snps	Factor 1	-0.000818431	0.293117
BovineHD0200039116	snps	Factor 1	0.00041858	0.149912
BovineHD0200039163	snps	Factor 1	0.000153796	0.0550813
BovineHD0300000173	snps	Factor 1	-8.39886e-06	0.00300801
BovineHD0300000201	snps	Factor 1	7.53376e-05	0.0269818
BovineHD0300000215	snps	Factor 1	0.000107079	0.03835
BovineHD0300000351	snps	Factor 1	0.00121494	0.435126
BovineHD0300004302	snps	Factor 1	0.000479624	0.171775
BovineHD0300005096	snps	Factor 1	-0.00114608	0.410464
BovineHD0300010261	snps	Factor 1	-0.000220145	0.0788438
BovineHD0300015966	snps	Factor 1	9.34131e-05	0.0334554
BovineHD0300017105	snps	Factor 1	0.000299531	0.107276
BovineHD0300021493	snps	Factor 1	0.000503409	0.180293
BovineHD0300023096	snps	Factor 1	0.000554307	0.198522
BovineHD0300024273	snps	Factor 1	-0.000296955	0.106353
BovineHD0300025256	snps	Factor 1	0.000612431	0.219339
BovineHD0300026004	snps	Factor 1	-0.000122712	0.0439486
BovineHD0300026733	snps	Factor 1	-0.000749175	0.268313
BovineHD0300033596	snps	Factor 1	-0.000156174	0.0559329
BovineHD0300033846	snps	Factor 1	0.000537813	0.192615
BovineHD0300033873	snps	Factor 1	0.000782203	0.280142
BovineHD0300034352	snps	Factor 1	0.000665721	0.238425
BovineHD0300034427	snps	Factor 1	-0.000415425	0.148782
BovineHD0300034717	snps	Factor 1	0.000822625	0.294619
BovineHD0300034761	snps	Factor 1	0.00025978	0.0930389
BovineHD0400001162	snps	Factor 1	-0.000658998	0.236017
BovineHD0400001242	snps	Factor 1	0.000729585	0.261297
BovineHD0400002258	snps	Factor 1	-0.000182895	0.065503
BovineHD0400002695	snps	Factor 1	-0.000757927	0.271448
BovineHD0400002708	snps	Factor 1	8.53178e-05	0.0305561
BovineHD0400002941	snps	Factor 1	0.000522682	0.187196
BovineHD0400002990	snps	Factor 1	-0.000537342	0.192446
BovineHD0400003822	snps	Factor 1	-0.000560055	0.200581
BovineHD0400004594	snps	Factor 1	0.000167884	0.0601268
BovineHD0400008232	snps	Factor 1	-0.000461453	0.165267
BovineHD0400011523	snps	Factor 1	0.000181971	0.0651719
BovineHD0400013245	snps	Factor 1	-0.000111608	0.0399719
BovineHD0400015063	snps	Factor 1	5.92659e-05	0.0212258
BovineHD0400015354	snps	Factor 1	0.000273241	0.0978599
BovineHD0400020596	snps	Factor 1	-2.11243e-05	0.00756556
BovineHD0400024512	snps	Factor 1	-0.000507339	0.181701
BovineHD0400028641	snps	Factor 1	0.00120914	0.433047
BovineHD0400029515	snps	Factor 1	0.00037398	0.133939
BovineHD0400034644	snps	Factor 1	-0.000220193	0.0788612
BovineHD0500000766	snps	Factor 1	-0.00119357	0.427471
BovineHD0500001197	snps	Factor 1	0.00028576	0.102344
BovineHD0500001516	snps	Factor 1	-0.00136548	0.489038
BovineHD0500002626	snps	Factor 1	0.00059714	0.213863
BovineHD0500007108	snps	Factor 1	-0.000618808	0.221623
BovineHD0500007944	snps	Factor 1	0.000240888	0.0862728
BovineHD0500008114	snps	Factor 1	-0.000102282	0.0366318
BovineHD0500008336	snps	Factor 1	4.22001e-05	0.0151138
BovineHD0500008398	snps	Factor 1	-0.00059647	0.213623
BovineHD0500009998	snps	Factor 1	-0.000357137	0.127907
BovineHD0500010550	snps	Factor 1	-6.35189e-05	0.022749
BovineHD0500018741	snps	Factor 1	-0.000250741	0.0898018
BovineHD0500018749	snps	Factor 1	0.000549206	0.196695
BovineHD0500022435	snps	Factor 1	-0.000295511	0.105836
BovineHD0500023476	snps	Factor 1	-0.000787211	0.281936
BovineHD0500024867	snps	Factor 1	-0.000257992	0.0923985
BovineHD0500024883	snps	Factor 1	-0.000151035	0.0540923
BovineHD0500025180	snps	Factor 1	0.000142586	0.0510665
BovineHD0500026249	snps	Factor 1	0.000454331	0.162716
BovineHD0500026635	snps	Factor 1	0.000357381	0.127994
BovineHD0500026655	snps	Factor 1	-0.001592	0.570166
BovineHD0500026721	snps	Factor 1	-0.000195434	0.0699938
BovineHD0500027842	snps	Factor 1	-0.000717872	0.257102
BovineHD0500029043	snps	Factor 1	0.000868024	0.310878
BovineHD0500029594	snps	Factor 1	0.000579445	0.207525
BovineHD0500034333	snps	Factor 1	0.00052797	0.18909
BovineHD0500034967	snps	Factor 1	-4.41542e-05	0.0158136
BovineHD0500035232	snps	Factor 1	-0.000117049	0.0419206
BovineHD0600003452	snps	Factor 1	-0.000542153	0.194169
BovineHD0600005404	snps	Factor 1	-0.000845088	0.302664
BovineHD0600005450	snps	Factor 1	-0.000181241	0.0649106
BovineHD0600006555	snps	Factor 1	-3.82098e-05	0.0136847
BovineHD0600010216	snps	Factor 1	0.000541181	0.193821
BovineHD0600011387	snps	Factor 1	-0.000477523	0.171023
BovineHD0600011608	snps	Factor 1	-0.00115639	0.414154
BovineHD0600012972	snps	Factor 1	0.000431053	0.15438
BovineHD0600013694	snps	Factor 1	-0.00027407	0.0981569
BovineHD0600013850	snps	Factor 1	-0.000131263	0.0470111
BovineHD0600015478	snps	Factor 1	-0.000614006	0.219903
BovineHD0600016269	snps	Factor 1	-0.000195029	0.0698488
BovineHD0600016677	snps	Factor 1	0.000586405	0.210018
BovineHD0600017297	snps	Factor 1	-0.000693304	0.248303
BovineHD0600017727	snps	Factor 1	-0.000338932	0.121387
BovineHD0600017992	snps	Factor 1	0.00101955	0.365145
BovineHD0600019156	snps	Factor 1	-0.000682291	0.244359
BovineHD0600019709	snps	Factor 1	-0.000705131	0.252539
BovineHD0600020206	snps	Factor 1	-0.000948181	0.339586
BovineHD0600020213	snps	Factor 1	9.09079e-05	0.0325582
BovineHD0600020405	snps	Factor 1	-0.000470215	0.168405
BovineHD0600020888	snps	Factor 1	-0.000339514	0.121595
BovineHD0600021073	snps	Factor 1	0.000981681	0.351584
BovineHD0600021145	snps	Factor 1	-0.000236188	0.0845896
BovineHD0600021793	snps	Factor 1	0.000262443	0.0939926
BovineHD0600022021	snps	Factor 1	0.00024689	0.0884225
BovineHD0600022175	snps	Factor 1	-7.77274e-05	0.0278377
BovineHD0600022427	snps	Factor 1	0.00118682	0.425054
BovineHD0600023275	snps	Factor 1	-0.000583046	0.208815
BovineHD0600024213	snps	Factor 1	-0.000115778	0.0414654
BovineHD0600024228	snps	Factor 1	4.60788e-05	0.0165029
BovineHD0600025144	snps	Factor 1	0.000198098	0.0709476
BovineHD0600025503	snps	Factor 1	-0.000375948	0.134644
BovineHD0600026098	snps	Factor 1	-0.000733927	0.262852
BovineHD0600027197	snps	Factor 1	8.96125e-05	0.0320943
BovineHD0600027457	snps	Factor 1	-0.000926919	0.331971
BovineHD0600027468	snps	Factor 1	0.000975449	0.349352
BovineHD0600027487	snps	Factor 1	-0.00106277	0.380627
BovineHD0600028258	snps	Factor 1	-0.00142531	0.510469
BovineHD0600028728	snps	Factor 1	0.000474757	0.170032
BovineHD0600028810	snps	Factor 1	-0.000925962	0.331629
BovineHD0600033721	snps	Factor 1	-0.000464695	0.166428
BovineHD0700000005	snps	Factor 1	0.000604167	0.216379
BovineHD0700000113	snps	Factor 1	0.00030096	0.107787
BovineHD0700000189	snps	Factor 1	0.000975031	0.349202
BovineHD0700003429	snps	Factor 1	0.000229893	0.0823349
BovineHD0700027100	snps	Factor 1	-0.000244678	0.0876302
BovineHD0700030001	snps	Factor 1	-0.000703802	0.252063
BovineHD0700032731	snps	Factor 1	-1.19106e-05	0.00426573
BovineHD0800001492	snps	Factor 1	-0.00108534	0.38871
BovineHD0800002077	snps	Factor 1	-7.53864e-05	0.0269993
BovineHD0800007962	snps	Factor 1	0.000964588	0.345462
BovineHD0800010752	snps	Factor 1	0.00020434	0.0731834
BovineHD0800011428	snps	Factor 1	0.000179918	0.0644366
BovineHD0800011433	snps	Factor 1	1.23881e-05	0.00443673
BovineHD0800012526	snps	Factor 1	-0.00024952	0.0893643
BovineHD0800015908	snps	Factor 1	0.000951273	0.340694
BovineHD0800017998	snps	Factor 1	-0.000239929	0.0859293
BovineHD0800018157	snps	Factor 1	8.70023e-05	0.0311594
BovineHD0800019414	snps	Factor 1	1.25121e-05	0.00448116
BovineHD0800019444	snps	Factor 1	1.06672e-08	3.82042e-06
BovineHD0800020124	snps	Factor 1	0.00107621	0.385437
BovineHD0800020154	snps	Factor 1	-0.000763769	0.27354
BovineHD0800020527	snps	Factor 1	0.000382541	0.137005
BovineHD0800023697	snps	Factor 1	-5.60421e-05	0.0200712
BovineHD0800024838	snps	Factor 1	-0.000188015	0.0673368
BovineHD0800025050	snps	Factor 1	0.00011433	0.0409466
BovineHD0800025053	snps	Factor 1	0.000209215	0.0749292
BovineHD0800025058	snps	Factor 1	-0.000140054	0.0501597
BovineHD0800025612	snps	Factor 1	-0.000160471	0.0574719
BovineHD0800025625	snps	Factor 1	-0.000160471	0.0574719
BovineHD0800026147	snps	Factor 1	-0.000447712	0.160346
BovineHD0800029637	snps	Factor 1	0.000565943	0.20269
BovineHD0900000338	snps	Factor 1	-0.0001187	0.0425117
BovineHD0900000399	snps	Factor 1	-9.0059e-05	0.0322542
BovineHD0900001035	snps	Factor 1	-0.000235632	0.0843903
BovineHD0900001868	snps	Factor 1	0.000671498	0.240494
BovineHD0900003358	snps	Factor 1	0.000223276	0.0799651
BovineHD0900004402	snps	Factor 1	0.000167565	0.0600125
BovineHD0900005700	snps	Factor 1	0.000463815	0.166113
BovineHD0900006607	snps	Factor 1	0.000618613	0.221553
BovineHD0900006814	snps	Factor 1	0.000174763	0.0625903
BovineHD0900006864	snps	Factor 1	-0.000334478	0.119792
BovineHD0900007509	snps	Factor 1	0.000319788	0.114531
BovineHD0900007688	snps	Factor 1	0.000573856	0.205524
BovineHD0900007988	snps	Factor 1	0.00097072	0.347659
BovineHD0900009391	snps	Factor 1	-0.000971963	0.348104
BovineHD0900009535	snps	Factor 1	5.26486e-05	0.0188558
BovineHD0900009737	snps	Factor 1	0.000673727	0.241292
BovineHD0900009738	snps	Factor 1	-0.000652794	0.233795
BovineHD0900010705	snps	Factor 1	0.00106994	0.383192
BovineHD0900012577	snps	Factor 1	7.83405e-05	0.0280573
BovineHD0900012980	snps	Factor 1	-0.00113722	0.407288
BovineHD0900012990	snps	Factor 1	0.00097341	0.348622
BovineHD0900012997	snps	Factor 1	-0.000917526	0.328607
BovineHD0900013084	snps	Factor 1	0.00109598	0.392521
BovineHD0900013110	snps	Factor 1	-0.000812291	0.290918
BovineHD0900013740	snps	Factor 1	0.000856468	0.30674
BovineHD0900015311	snps	Factor 1	0.000664219	0.237887
BovineHD0900017206	snps	Factor 1	0.000404999	0.145048
BovineHD0900018365	snps	Factor 1	0.00032941	0.117976
BovineHD0900018785	snps	Factor 1	0.00083738	0.299903
BovineHD0900018793	snps	Factor 1	-0.000918308	0.328887
BovineHD0900020763	snps	Factor 1	-0.000198737	0.0711768
BovineHD0900021429	snps	Factor 1	0.000878536	0.314643
BovineHD0900025499	snps	Factor 1	-0.000255063	0.0913496
BovineHD0900026231	snps	Factor 1	-0.0015664	0.560999
BovineHD0900028343	snps	Factor 1	-0.00101594	0.363854
BovineHD0900028906	snps	Factor 1	-0.000548553	0.196462
BovineHD0900029627	snps	Factor 1	-0.00122946	0.440324
BovineHD0900030309	snps	Factor 1	0.00023001	0.0823769
BovineHD0900030499	snps	Factor 1	0.000852374	0.305274
BovineHD0900030715	snps	Factor 1	-0.000242968	0.0870179
BovineHD0900030736	snps	Factor 1	0.000264163	0.0946087
BovineHD0900030758	snps	Factor 1	-3.38236e-05	0.0121137
BovineHD1000001360	snps	Factor 1	-0.00117457	0.420667
BovineHD1000002767	snps	Factor 1	0.000768651	0.275289
BovineHD1000004550	snps	Factor 1	8.73075e-05	0.0312687
BovineHD1000010284	snps	Factor 1	0.000367942	0.131776
BovineHD1000011016	snps	Factor 1	-0.00112936	0.404474
BovineHD1000011935	snps	Factor 1	0.000665306	0.238276
BovineHD1000016835	snps	Factor 1	0.000336784	0.120618
BovineHD1000016867	snps	Factor 1	-0.000470908	0.168653
BovineHD1000016875	snps	Factor 1	-0.000470908	0.168653
BovineHD1000016878	snps	Factor 1	0.000814627	0.291754
BovineHD1000016914	snps	Factor 1	0.000634669	0.227303
BovineHD1000017415	snps	Factor 1	0.000430988	0.154356
BovineHD1000017588	snps	Factor 1	0.000152936	0.0547731
BovineHD1000017672	snps	Factor 1	-0.000803224	0.287671
BovineHD1000017863	snps	Factor 1	-0.000451512	0.161707
BovineHD1000018320	snps	Factor 1	-0.000518013	0.185524
BovineHD1000018839	snps	Factor 1	-0.000696093	0.249302
BovineHD1000018841	snps	Factor 1	-0.000696093	0.249302
BovineHD1000019308	snps	Factor 1	0.000321208	0.115039
BovineHD1000020730	snps	Factor 1	-0.00105635	0.378326
BovineHD1000021018	snps	Factor 1	-6.38687e-05	0.0228742
BovineHD1000021299	snps	Factor 1	0.00063234	0.226469
BovineHD1000023096	snps	Factor 1	0.000294913	0.105622
BovineHD1000023506	snps	Factor 1	-3.905e-05	0.0139856
BovineHD1000024844	snps	Factor 1	-0.000273541	0.0979674
BovineHD1000026778	snps	Factor 1	-0.000611433	0.218982
BovineHD1000027743	snps	Factor 1	0.00115589	0.413976
BovineHD1000030369	snps	Factor 1	-0.00105486	0.377792
BovineHD1000030380	snps	Factor 1	0.00182685	0.654278
BovineHD1100002618	snps	Factor 1	0.00102924	0.368618
BovineHD1100006597	snps	Factor 1	0.000450737	0.161429
BovineHD1100008314	snps	Factor 1	-0.000704017	0.25214
BovineHD1100010533	snps	Factor 1	3.99919e-05	0.0143229
BovineHD1100011111	snps	Factor 1	-0.000399044	0.142916
BovineHD1100012281	snps	Factor 1	-0.000413052	0.147933
BovineHD1100016672	snps	Factor 1	0.000241859	0.0866205
BovineHD1100017407	snps	Factor 1	0.000927079	0.332029
BovineHD1100020628	snps	Factor 1	-0.000326659	0.116991
BovineHD1100020843	snps	Factor 1	0.000482801	0.172913
BovineHD1100020929	snps	Factor 1	0.000542995	0.194471
BovineHD1100021026	snps	Factor 1	-0.000141926	0.0508301
BovineHD1100021052	snps	Factor 1	0.00014826	0.0530984
BovineHD1100021262	snps	Factor 1	0.000619281	0.221793
BovineHD1100021339	snps	Factor 1	0.000501036	0.179444
BovineHD1100023025	snps	Factor 1	0.000544819	0.195124
BovineHD1100023330	snps	Factor 1	0.000405448	0.145209
BovineHD1100024167	snps	Factor 1	9.10203e-05	0.0325984
BovineHD1100029477	snps	Factor 1	-0.00088794	0.318011
BovineHD1100029860	snps	Factor 1	0.000218552	0.0782734
BovineHD1100030384	snps	Factor 1	-0.000927419	0.33215
BovineHD1100031136	snps	Factor 1	0.000470911	0.168654
BovineHD1100031183	snps	Factor 1	-0.000289626	0.103728
BovineHD1200000192	snps	Factor 1	0.000521298	0.1867
BovineHD1200005714	snps	Factor 1	0.0011371	0.407245
BovineHD1200007298	snps	Factor 1	-0.000304343	0.108999
BovineHD1200007299	snps	Factor 1	-0.000471859	0.168994
BovineHD1200010984	snps	Factor 1	-0.000442684	0.158545
BovineHD1200011354	snps	Factor 1	-0.00052718	0.188807
BovineHD1200011950	snps	Factor 1	0.000586528	0.210062
BovineHD1200011960	snps	Factor 1	0.000393134	0.140799
BovineHD1200012775	snps	Factor 1	0.000635298	0.227529
BovineHD1200012895	snps	Factor 1	0.00115461	0.413517
BovineHD1200012946	snps	Factor 1	-0.000991949	0.355261
BovineHD1200013630	snps	Factor 1	5.22024e-06	0.0018696
BovineHD1200015641	snps	Factor 1	0.000203451	0.0728651
BovineHD1200015652	snps	Factor 1	-0.000148485	0.0531792
BovineHD1200018562	snps	Factor 1	1.13325e-05	0.00405868
BovineHD1200018778	snps	Factor 1	0.000941367	0.337146
BovineHD1200019096	snps	Factor 1	0.000386331	0.138363
BovineHD1200019890	snps	Factor 1	0.000167278	0.0599096
BovineHD1200019972	snps	Factor 1	0.000472379	0.16918
BovineHD1200020909	snps	Factor 1	0.000451555	0.161722
BovineHD1200021090	snps	Factor 1	0.000502684	0.180034
BovineHD1200022733	snps	Factor 1	7.05335e-05	0.0252612
BovineHD1200024992	snps	Factor 1	0.000644173	0.230707
BovineHD1200025092	snps	Factor 1	0.000338808	0.121342
BovineHD1200025709	snps	Factor 1	0.000745766	0.267092
BovineHD1200026023	snps	Factor 1	0.000885654	0.317193
BovineHD1300000159	snps	Factor 1	-6.72344e-05	0.0240797
BovineHD1300000467	snps	Factor 1	0.000348929	0.124967
BovineHD1300001244	snps	Factor 1	0.000763645	0.273496
BovineHD1300003151	snps	Factor 1	-0.000181972	0.0651723
BovineHD1300004149	snps	Factor 1	-0.00021634	0.0774811
BovineHD1300005783	snps	Factor 1	0.00137641	0.492955
BovineHD1300011556	snps	Factor 1	-0.00162638	0.58248
BovineHD1300012286	snps	Factor 1	-0.000336245	0.120425
BovineHD1300013097	snps	Factor 1	0.0010382	0.371827
BovineHD1300017524	snps	Factor 1	-0.00022611	0.08098
BovineHD1300022714	snps	Factor 1	-0.000174322	0.0624325
BovineHD1300023209	snps	Factor 1	0.000453209	0.162314
BovineHD1300023634	snps	Factor 1	0.000130026	0.0465681
BovineHD1400000152	snps	Factor 1	-0.000298406	0.106873
BovineHD1400001114	snps	Factor 1	-0.00139914	0.501095
BovineHD1400002115	snps	Factor 1	0.000136713	0.048963
BovineHD1400004504	snps	Factor 1	-0.00154248	0.552431
BovineHD1400006250	snps	Factor 1	-3.77817e-05	0.0135313
BovineHD1400007249	snps	Factor 1	-1.80381e-05	0.00646026
BovineHD1400009294	snps	Factor 1	2.33671e-05	0.0083688
BovineHD1400009493	snps	Factor 1	-2.60087e-06	0.000931487
BovineHD1400009539	snps	Factor 1	-4.43845e-05	0.0158961
BovineHD1400011378	snps	Factor 1	0.000748176	0.267956
BovineHD1400016752	snps	Factor 1	-0.00117972	0.42251
BovineHD1400017688	snps	Factor 1	0.000182268	0.0652784
BovineHD1400021013	snps	Factor 1	0.000766287	0.274442
BovineHD1400021043	snps	Factor 1	-0.000309242	0.110753
BovineHD1400022110	snps	Factor 1	0.00087127	0.312041
BovineHD1400024564	snps	Factor 1	-1.17847e-05	0.00422062
BovineHD1500004979	snps	Factor 1	-0.000181989	0.0651786
BovineHD1500006514	snps	Factor 1	0.000215552	0.0771987
BovineHD1500006667	snps	Factor 1	-0.000610866	0.218779
BovineHD1500007205	snps	Factor 1	-3.78694e-05	0.0135627
BovineHD1500007767	snps	Factor 1	-0.000691328	0.247596
BovineHD1500009413	snps	Factor 1	-0.000507764	0.181853
BovineHD1500013243	snps	Factor 1	1.91646e-05	0.00686372
BovineHD1500014274	snps	Factor 1	0.00115318	0.413007
BovineHD1500016509	snps	Factor 1	-5.51803e-05	0.0197625
BovineHD1500016613	snps	Factor 1	0.000888361	0.318162
BovineHD1500016860	snps	Factor 1	-0.00105845	0.379077
BovineHD1500016986	snps	Factor 1	1.47657e-05	0.00528827
BovineHD1500018285	snps	Factor 1	-1.88703e-05	0.00675829
BovineHD1500019779	snps	Factor 1	-0.000410028	0.146849
BovineHD1500020089	snps	Factor 1	0.00021047	0.0753788
BovineHD1500020344	snps	Factor 1	-7.53162e-05	0.0269741
BovineHD1500020895	snps	Factor 1	-0.000612662	0.219422
BovineHD1500021052	snps	Factor 1	0.000957244	0.342832
BovineHD1500021881	snps	Factor 1	0.000101025	0.0361815
BovineHD1500022065	snps	Factor 1	-0.000651134	0.233201
BovineHD1600006960	snps	Factor 1	0.000625291	0.223945
BovineHD1600009259	snps	Factor 1	-0.000731529	0.261993
BovineHD1600011530	snps	Factor 1	0.000245636	0.0879734
BovineHD1600015398	snps	Factor 1	-0.00132994	0.47631
BovineHD1600016657	snps	Factor 1	0.0001275	0.0456636
BovineHD1600017477	snps	Factor 1	-0.00136561	0.489085
BovineHD1600017588	snps	Factor 1	-0.00112264	0.40207
BovineHD1600021798	snps	Factor 1	0.000449485	0.160981
BovineHD1600023163	snps	Factor 1	0.000303958	0.108861
BovineHD1700000538	snps	Factor 1	0.000310489	0.1112
BovineHD1700002430	snps	Factor 1	0.00129185	0.46267
BovineHD1700003233	snps	Factor 1	0.00108484	0.38853
BovineHD1700004026	snps	Factor 1	0.000140862	0.0504491
BovineHD1700004138	snps	Factor 1	0.000245521	0.0879323
BovineHD1700004139	snps	Factor 1	-1.88542e-05	0.00675253
BovineHD1700010478	snps	Factor 1	-0.000721707	0.258476
BovineHD1700013808	snps	Factor 1	0.000354759	0.127055
BovineHD1700014315	snps	Factor 1	0.00050882	0.182231
BovineHD1700018646	snps	Factor 1	0.000940717	0.336913
BovineHD1700019953	snps	Factor 1	0.000560592	0.200773
BovineHD1700020206	snps	Factor 1	-0.000865406	0.309941
BovineHD1700020217	snps	Factor 1	0.00105632	0.378317
BovineHD1700021132	snps	Factor 1	-0.000548735	0.196527
BovineHD1700021376	snps	Factor 1	0.000391191	0.140103
BovineHD1700021672	snps	Factor 1	-0.000910305	0.326021
BovineHD1800000087	snps	Factor 1	-0.000532414	0.190682
BovineHD1800000417	snps	Factor 1	-0.000326413	0.116903
BovineHD1800002026	snps	Factor 1	6.96779e-05	0.0249548
BovineHD1800003037	snps	Factor 1	0.0010722	0.384002
BovineHD1800003667	snps	Factor 1	0.000698066	0.250009
BovineHD1800003734	snps	Factor 1	0.000834474	0.298863
BovineHD1800003863	snps	Factor 1	0.000433241	0.155163
BovineHD1800007993	snps	Factor 1	-0.000199672	0.0715116
BovineHD1800008900	snps	Factor 1	0.000736704	0.263847
BovineHD1800011283	snps	Factor 1	-7.58357e-05	0.0271602
BovineHD1800011318	snps	Factor 1	0.000217886	0.0780349
BovineHD1800011749	snps	Factor 1	-0.00010397	0.0372363
BovineHD1800012119	snps	Factor 1	0.000316939	0.11351
BovineHD1800014579	snps	Factor 1	0.000131446	0.0470769
BovineHD1800015001	snps	Factor 1	0.00157653	0.564627
BovineHD1800015031	snps	Factor 1	-0.00134069	0.480162
BovineHD1800015531	snps	Factor 1	0.00113231	0.40553
BovineHD1800016309	snps	Factor 1	0.000667942	0.23922
BovineHD1800016590	snps	Factor 1	0.000799471	0.286327
BovineHD1800016801	snps	Factor 1	-0.00116431	0.416992
BovineHD1800016974	snps	Factor 1	-0.000358792	0.1285
BovineHD1800017209	snps	Factor 1	0.000400221	0.143337
BovineHD1800017752	snps	Factor 1	0.000422115	0.151178
BovineHD1800018071	snps	Factor 1	-0.000681849	0.244201
BovineHD1800018269	snps	Factor 1	0.000192231	0.0688467
BovineHD1900001271	snps	Factor 1	-0.00105693	0.378535
BovineHD1900001985	snps	Factor 1	0.000100926	0.0361462
BovineHD1900002639	snps	Factor 1	0.000663186	0.237517
BovineHD1900004038	snps	Factor 1	-0.000498169	0.178417
BovineHD1900006612	snps	Factor 1	0.000213146	0.0763372
BovineHD1900010139	snps	Factor 1	-0.000580465	0.20789
BovineHD1900010204	snps	Factor 1	-6.69019e-06	0.00239606
BovineHD1900011018	snps	Factor 1	0.000340054	0.121788
BovineHD1900011146	snps	Factor 1	-0.000504486	0.180679
BovineHD1900012372	snps	Factor 1	0.00022631	0.0810518
BovineHD1900013271	snps	Factor 1	-0.000463251	0.165911
BovineHD1900013906	snps	Factor 1	-0.000101079	0.0362011
BovineHD1900013909	snps	Factor 1	0.000404263	0.144785
BovineHD1900013945	snps	Factor 1	0.000883662	0.316479
BovineHD1900013995	snps	Factor 1	0.000213359	0.0764135
BovineHD1900014022	snps	Factor 1	-0.000440306	0.157693
BovineHD1900014372	snps	Factor 1	-0.00046938	0.168106
BovineHD1900014617	snps	Factor 1	-0.000977951	0.350248
BovineHD1900016008	snps	Factor 1	0.000323178	0.115745
BovineHD1900016020	snps	Factor 1	-0.000251569	0.0900982
BovineHD1900016021	snps	Factor 1	0.000402211	0.14405
BovineHD1900016055	snps	Factor 1	0.00011474	0.0410936
BovineHD2000000297	snps	Factor 1	-9.35792e-05	0.0335149
BovineHD2000000317	snps	Factor 1	0.00095627	0.342483
BovineHD2000002720	snps	Factor 1	0.00017637	0.063166
BovineHD2000003394	snps	Factor 1	-0.000102961	0.0368751
BovineHD2000007299	snps	Factor 1	0.000412147	0.147608
BovineHD2000008306	snps	Factor 1	0.000695294	0.249016
BovineHD2000010243	snps	Factor 1	0.000481788	0.17255
BovineHD2000011952	snps	Factor 1	0.00185889	0.665754
BovineHD2000012004	snps	Factor 1	1.86337e-05	0.00667355
BovineHD2000012472	snps	Factor 1	0.000676284	0.242208
BovineHD2000012634	snps	Factor 1	0.000905163	0.32418
BovineHD2000012780	snps	Factor 1	-0.000387193	0.138671
BovineHD2000012788	snps	Factor 1	0.000492743	0.176473
BovineHD2000014398	snps	Factor 1	-0.000706822	0.253145
BovineHD2000017048	snps	Factor 1	-0.000672102	0.24071
BovineHD2000017701	snps	Factor 1	-0.00060758	0.217602
BovineHD2000017762	snps	Factor 1	-0.000184614	0.0661185
BovineHD2000018110	snps	Factor 1	0.000168819	0.0604617
BovineHD2000018378	snps	Factor 1	0.000479852	0.171857
BovineHD2000018379	snps	Factor 1	0.000395509	0.141649
BovineHD2000018509	snps	Factor 1	0.000395314	0.14158
BovineHD2000019010	snps	Factor 1	-0.000565864	0.202661
BovineHD2000019618	snps	Factor 1	0.00088326	0.316335
BovineHD2000019769	snps	Factor 1	-0.000370024	0.132522
BovineHD2000019997	snps	Factor 1	0.000168357	0.0602962
BovineHD2000020009	snps	Factor 1	0.00051053	0.182844
BovineHD2100000073	snps	Factor 1	0.000300467	0.107611
BovineHD2100002817	snps	Factor 1	-0.000701148	0.251113
BovineHD2100004253	snps	Factor 1	-0.000221767	0.0794247
BovineHD2100005042	snps	Factor 1	0.000532381	0.190669
BovineHD2100006214	snps	Factor 1	0.000865566	0.309998
BovineHD2100007115	snps	Factor 1	0.00197913	0.708816
BovineHD2100008246	snps	Factor 1	-0.000428648	0.153518
BovineHD2100008362	snps	Factor 1	0.000476369	0.170609
BovineHD2100008406	snps	Factor 1	0.000596641	0.213684
BovineHD2100008799	snps	Factor 1	-0.000236422	0.0846732
BovineHD2100009805	snps	Factor 1	0.000126049	0.0451438
BovineHD2100009851	snps	Factor 1	0.00159602	0.571605
BovineHD2100009968	snps	Factor 1	0.000913435	0.327142
BovineHD2100010160	snps	Factor 1	-0.000151601	0.0542952
BovineHD2100010610	snps	Factor 1	0.000785043	0.281159
BovineHD2100015418	snps	Factor 1	0.00119267	0.427149
BovineHD2100016589	snps	Factor 1	0.000654417	0.234376
BovineHD2100016813	snps	Factor 1	0.000345102	0.123597
BovineHD2100017612	snps	Factor 1	-0.000209425	0.0750044
BovineHD2100018758	snps	Factor 1	0.000513538	0.183921
BovineHD2200001780	snps	Factor 1	0.00135731	0.486113
BovineHD2200002123	snps	Factor 1	-0.00118222	0.423405
BovineHD2200002941	snps	Factor 1	-0.000760304	0.272299
BovineHD2200003538	snps	Factor 1	-0.000480468	0.172077
BovineHD2200010966	snps	Factor 1	0.000215094	0.0770348
BovineHD2200011623	snps	Factor 1	-0.000154094	0.0551881
BovineHD2200012343	snps	Factor 1	-5.24679e-05	0.0187911
BovineHD2200012634	snps	Factor 1	-0.000308157	0.110365
BovineHD2200013577	snps	Factor 1	0.000743604	0.266318
BovineHD2200017378	snps	Factor 1	0.000287788	0.10307
BovineHD2300001146	snps	Factor 1	0.000585731	0.209777
BovineHD2300001490	snps	Factor 1	-0.000366275	0.13118
BovineHD2300002078	snps	Factor 1	0.000256344	0.0918083
BovineHD2300002154	snps	Factor 1	0.000136517	0.048893
BovineHD2300002549	snps	Factor 1	0.000518193	0.185588
BovineHD2300002561	snps	Factor 1	-0.000728026	0.260739
BovineHD2300004714	snps	Factor 1	-0.000314761	0.11273
BovineHD2300007132	snps	Factor 1	-0.00154434	0.553099
BovineHD2300008050	snps	Factor 1	3.97921e-05	0.0142514
BovineHD2300008429	snps	Factor 1	0.000265388	0.0950475
BovineHD2300008587	snps	Factor 1	-0.000824618	0.295333
BovineHD2300010006	snps	Factor 1	0.00156797	0.561559
BovineHD2300011512	snps	Factor 1	-0.000177267	0.0634873
BovineHD2300011749	snps	Factor 1	0.000110723	0.0396547
BovineHD2300012554	snps	Factor 1	0.000116234	0.0416285
BovineHD2300014036	snps	Factor 1	1.00052e-05	0.00358332
BovineHD2400000287	snps	Factor 1	-0.000713205	0.255431
BovineHD2400000307	snps	Factor 1	-0.000106114	0.0380042
BovineHD2400000707	snps	Factor 1	-0.000124875	0.0447233
BovineHD2400001315	snps	Factor 1	-0.00054703	0.195916
BovineHD2400001802	snps	Factor 1	-9.74597e-06	0.00349047
BovineHD2400002122	snps	Factor 1	-0.000103589	0.0370998
BovineHD2400002185	snps	Factor 1	9.99075e-05	0.0357814
BovineHD2400002348	snps	Factor 1	-0.000586018	0.209879
BovineHD2400003112	snps	Factor 1	0.00121808	0.436251
BovineHD2400003397	snps	Factor 1	0.000492046	0.176224
BovineHD2400003601	snps	Factor 1	0.00025993	0.0930928
BovineHD2400005646	snps	Factor 1	0.00139288	0.498853
BovineHD2400007307	snps	Factor 1	0.000372788	0.133512
BovineHD2400009880	snps	Factor 1	0.000578377	0.207143
BovineHD2400009964	snps	Factor 1	0.000863636	0.309307
BovineHD2400011999	snps	Factor 1	0.00147972	0.529956
BovineHD2400012049	snps	Factor 1	-0.000503765	0.180421
BovineHD2400013441	snps	Factor 1	-0.000407025	0.145774
BovineHD2400013727	snps	Factor 1	-0.000313939	0.112436
BovineHD2400015412	snps	Factor 1	-0.000710045	0.254299
BovineHD2400015757	snps	Factor 1	0.00040112	0.143659
BovineHD2400017694	snps	Factor 1	0.000458833	0.164329
BovineHD2400017708	snps	Factor 1	-0.000424411	0.152001
BovineHD2400018165	snps	Factor 1	0.00087167	0.312184
BovineHD2400018286	snps	Factor 1	0.000402095	0.144008
BovineHD2500001666	snps	Factor 1	0.000460528	0.164936
BovineHD2500002105	snps	Factor 1	0.000326113	0.116796
BovineHD2500004874	snps	Factor 1	-0.000856798	0.306858
BovineHD2500007867	snps	Factor 1	-0.000870935	0.311921
BovineHD2600003207	snps	Factor 1	-0.00082589	0.295788
BovineHD2600004302	snps	Factor 1	-0.000478207	0.171267
BovineHD2600005971	snps	Factor 1	0.000167791	0.0600936
BovineHD2600006505	snps	Factor 1	-0.000285428	0.102225
BovineHD2600006585	snps	Factor 1	-0.000592091	0.212055
BovineHD2600006961	snps	Factor 1	0.000748458	0.268056
BovineHD2600007018	snps	Factor 1	-0.000497781	0.178278
BovineHD2600011658	snps	Factor 1	-0.000209213	0.0749288
BovineHD2600011751	snps	Factor 1	0.00097421	0.348909
BovineHD2600014324	snps	Factor 1	0.000426524	0.152757
BovineHD2700000119	snps	Factor 1	-0.000464925	0.166511
BovineHD2700002075	snps	Factor 1	0.00027697	0.0991954
BovineHD2700003301	snps	Factor 1	-0.000178197	0.0638204
BovineHD2700006790	snps	Factor 1	0.000735406	0.263382
BovineHD2700007039	snps	Factor 1	0.000756789	0.27104
BovineHD2700008638	snps	Factor 1	-0.00108389	0.388191
BovineHD2700009827	snps	Factor 1	-0.001309	0.468813
BovineHD2700010051	snps	Factor 1	-0.00234198	0.83877
BovineHD2700012482	snps	Factor 1	0.00193691	0.693693
BovineHD2800000440	snps	Factor 1	0.00121396	0.434775
BovineHD2800003183	snps	Factor 1	-0.000641865	0.229881
BovineHD2800003465	snps	Factor 1	-8.25043e-05	0.0295485
BovineHD2800003580	snps	Factor 1	-8.12045e-05	0.029083
BovineHD2800004722	snps	Factor 1	0.000829244	0.29699
BovineHD2800005830	snps	Factor 1	0.001102	0.394677
BovineHD2800006480	snps	Factor 1	-0.000108224	0.0387599
BovineHD2800008485	snps	Factor 1	0.000238113	0.0852791
BovineHD2800008643	snps	Factor 1	3.30149e-07	0.000118241
BovineHD2800010678	snps	Factor 1	4.38201e-05	0.0156939
BovineHD2800011748	snps	Factor 1	0.00050205	0.179807
BovineHD2900001304	snps	Factor 1	1.86148e-05	0.00666679
BovineHD2900002772	snps	Factor 1	0.000444126	0.159062
BovineHD2900005016	snps	Factor 1	-0.000132038	0.0472888
BovineHD2900007213	snps	Factor 1	0.000858782	0.307568
BovineHD2900009536	snps	Factor 1	-0.000620138	0.222099
BovineHD2900011209	snps	Factor 1	-0.000942102	0.337409
BovineHD2900012303	snps	Factor 1	-7.5478e-05	0.0270321
BovineHD2900012321	snps	Factor 1	-0.000479695	0.1718
BovineHD2900013409	snps	Factor 1	-6.51286e-05	0.0233255
BovineHD2900014195	snps	Factor 1	-0.00112847	0.404154
BovineHD2900014879	snps	Factor 1	0.000720488	0.258039
BovineHD4100002241	snps	Factor 1	0.000583696	0.209048
BovineHD4100006242	snps	Factor 1	-0.000512303	0.183479
BovineHD4100006619	snps	Factor 1	0.00145487	0.521055
BovineHD4100008248	snps	Factor 1	0.000328495	0.117649
BovineHD4100011168	snps	Factor 1	0.00143233	0.512983
BovineHD4100011589	snps	Factor 1	0.00111396	0.39896
BovineHD4100013690	snps	Factor 1	0.000115761	0.0414592
BovineHD4100016069	snps	Factor 1	-0.000218318	0.0781894
BovineHD4100016671	snps	Factor 1	0.000971835	0.348058
BovineHD4100018809	snps	Factor 1	-0.000536506	0.192147
DB-1660-seq-rs133383062	snps	Factor 1	0.000888922	0.318363
DB-699-seq-rs42073779	snps	Factor 1	-0.000572428	0.205012
Hapmap20495-rs29024564	snps	Factor 1	-0.000178793	0.0640339
Hapmap22746-BTA-141712	snps	Factor 1	-0.000304683	0.109121
Hapmap23398-BTA-136605	snps	Factor 1	9.05993e-05	0.0324477
Hapmap24097-BTA-155074	snps	Factor 1	0.00113959	0.408137
Hapmap25789-BTA-123396	snps	Factor 1	-0.000905453	0.324284
Hapmap27418-BTA-147969	snps	Factor 1	0.000458096	0.164065
Hapmap29985-BTA-135269	snps	Factor 1	-0.000170307	0.0609946
Hapmap30962-BTC-032558	snps	Factor 1	0.000575619	0.206155
Hapmap31932-BTC-042947	snps	Factor 1	0.000361549	0.129487
Hapmap32152-BTA-29315	snps	Factor 1	0.000579924	0.207697
Hapmap35049-BES5_Contig425_820	snps	Factor 1	-0.000359258	0.128667
Hapmap35156-BES9_Contig360_881	snps	Factor 1	0.000112434	0.0402677
Hapmap35171-BES8_Contig573_3337	snps	Factor 1	0.00113125	0.405152
Hapmap36155-SCAFFOLD226597_1989	snps	Factor 1	-0.00167168	0.598703
Hapmap38314-BTA-42171	snps	Factor 1	-0.00163844	0.5868
Hapmap38500-BTA-46794	snps	Factor 1	-1.05557e-05	0.00378046
Hapmap38865-BTA-96298	snps	Factor 1	-0.000122042	0.0437088
Hapmap38891-BTA-35860	snps	Factor 1	6.1018e-05	0.0218533
Hapmap39335-BTA-43845	snps	Factor 1	-0.000459251	0.164478
Hapmap39844-BTA-54797	snps	Factor 1	0.000185064	0.0662797
Hapmap39993-BTA-36164	snps	Factor 1	0.000971664	0.347997
Hapmap40077-BTA-62305	snps	Factor 1	0.000227783	0.0815794
Hapmap40691-BTA-22299	snps	Factor 1	-0.000559138	0.200252
Hapmap40769-BTA-60244	snps	Factor 1	-0.000316088	0.113205
Hapmap40930-BTA-26841	snps	Factor 1	-0.000146693	0.0525375
Hapmap41256-BTA-41115	snps	Factor 1	-0.000127618	0.0457056
Hapmap41353-BTA-76120	snps	Factor 1	0.000408478	0.146295
Hapmap42254-BTA-56665	snps	Factor 1	-0.000303403	0.108662
Hapmap43070-BTA-83139	snps	Factor 1	0.00067815	0.242876
Hapmap43954-BTA-83607	snps	Factor 1	0.000611896	0.219148
Hapmap44084-BTA-48504	snps	Factor 1	-0.00202146	0.723977
Hapmap44125-BTA-73440	snps	Factor 1	0.000157013	0.0562335
Hapmap44601-BTA-50620	snps	Factor 1	0.000448228	0.160531
Hapmap46854-BTA-64068	snps	Factor 1	-0.000527111	0.188782
Hapmap46985-BTA-33916	snps	Factor 1	-0.000393002	0.140752
Hapmap47411-BTA-78553	snps	Factor 1	0.000786656	0.281737
Hapmap47463-BTA-02786	snps	Factor 1	-0.000746908	0.267501
Hapmap47786-BTA-95575	snps	Factor 1	-0.000905053	0.32414
Hapmap48209-BTA-120609	snps	Factor 1	0.000468124	0.167656
Hapmap48658-BTA-122432	snps	Factor 1	0.000402797	0.14426
Hapmap48932-BTA-88109	snps	Factor 1	0.000762862	0.273215
Hapmap48967-BTA-97940	snps	Factor 1	0.00130963	0.469036
Hapmap48977-BTA-99907	snps	Factor 1	0.000100829	0.0361115
Hapmap49568-BTA-31426	snps	Factor 1	0.000944457	0.338253
Hapmap49582-BTA-35282	snps	Factor 1	-0.00074447	0.266628
Hapmap50324-BTA-34690	snps	Factor 1	-0.000319729	0.114509
Hapmap50492-BTA-86239	snps	Factor 1	0.000269945	0.0966794
Hapmap50782-BTA-78177	snps	Factor 1	-0.000389753	0.139588
Hapmap50824-BTA-92238	snps	Factor 1	-0.000314515	0.112642
Hapmap51009-BTA-62629	snps	Factor 1	0.000330362	0.118318
Hapmap51102-BTA-97964	snps	Factor 1	5.87684e-05	0.0210476
Hapmap51129-BTA-104919	snps	Factor 1	0.00024178	0.0865922
Hapmap51262-BTA-58394	snps	Factor 1	0.000639897	0.229176
Hapmap51467-BTA-57073	snps	Factor 1	0.000447538	0.160283
Hapmap52000-BTA-50053	snps	Factor 1	0.000368354	0.131924
Hapmap52160-rs29020798	snps	Factor 1	-0.000688591	0.246615
Hapmap52259-rs29019756	snps	Factor 1	-0.000257748	0.0923113
Hapmap52502-rs29022385	snps	Factor 1	0.000194399	0.0696229
Hapmap53194-rs29011154	snps	Factor 1	0.000192224	0.0688441
Hapmap53927-rs29025287	snps	Factor 1	-0.0005491	0.196657
Hapmap54291-rs29013179	snps	Factor 1	-0.00128316	0.459556
Hapmap54387-rs29020464	snps	Factor 1	0.000336667	0.120575
Hapmap54617-rs29021286	snps	Factor 1	-0.000923283	0.330669
Hapmap55077-rs29014058	snps	Factor 1	-0.000784022	0.280794
Hapmap55130-rs29021614	snps	Factor 1	0.000246128	0.0881494
Hapmap55299-rs29024580	snps	Factor 1	0.000757913	0.271443
Hapmap55300-rs29024610	snps	Factor 1	-0.00070064	0.250931
Hapmap55381-rs29025399	snps	Factor 1	-0.00279217	1
Hapmap56132-ss46526950	snps	Factor 1	-0.000153525	0.0549841
Hapmap57060-rs29023510	snps	Factor 1	-8.3215e-05	0.029803
Hapmap57648-rs29022376	snps	Factor 1	7.98214e-05	0.0285876
Hapmap58211-rs29015635	snps	Factor 1	-0.00042659	0.152781
Hapmap58326-rs29013903	snps	Factor 1	0.00025959	0.0929708
Hapmap58378-rs29015037	snps	Factor 1	-0.000107569	0.0385253
Hapmap58446-rs29021863	snps	Factor 1	-0.00106799	0.382496
Hapmap58572-ss46526046	snps	Factor 1	-0.000350847	0.125654
Hapmap59353-rs29024188	snps	Factor 1	0.000908168	0.325256
Hapmap59735-rs29016420	snps	Factor 1	-0.000836514	0.299593
Hapmap60204-rs29026371	snps	Factor 1	0.000710378	0.254418
Hapmap60297-rs29016248	snps	Factor 1	-0.000273741	0.0980391
Hapmap60999-rs29016338	snps	Factor 1	-0.000199828	0.0715675
INRA-453	snps	Factor 1	-0.000253835	0.0909099
PA_3.1_chr10_86154300	snps	Factor 1	-0.000499701	0.178966
UA-IFASA-2078	snps	Factor 1	-0.000647975	0.232069
UA-IFASA-4440	snps	Factor 1	1.81317e-05	0.00649378
UA-IFASA-4715	snps	Factor 1	0.000181208	0.0648988
UA-IFASA-7223	snps	Factor 1	-0.000217294	0.0778228
UA-IFASA-7955	snps	Factor 1	-0.000513843	0.18403
UA-IFASA-8194	snps	Factor 1	0.000476976	0.170827
UFL-rs109967779	snps	Factor 1	-0.000337102	0.120731
chr10_47399201	snps	Factor 1	9.44591e-05	0.03383
chr11_38494447	snps	Factor 1	0.000198402	0.0710567
chr11_87689738	snps	Factor 1	-6.10643e-05	0.0218699
chr19_29672325	snps	Factor 1	0.000449092	0.16084
chr19_7521843	snps	Factor 1	-0.000693124	0.248239
ENSBTAG00000000020	rnaseq	Factor 1	0.0681564	0.0363085
ENSBTAG00000000046	rnaseq	Factor 1	-0.00867872	0.00462336
ENSBTAG00000000056	rnaseq	Factor 1	0.0126001	0.00671235
ENSBTAG00000000061	rnaseq	Factor 1	0.044758	0.0238436
ENSBTAG00000000113	rnaseq	Factor 1	0.0735103	0.0391606
ENSBTAG00000000149	rnaseq	Factor 1	-0.0311866	0.0166138
ENSBTAG00000000164	rnaseq	Factor 1	0.116724	0.0621815
ENSBTAG00000000205	rnaseq	Factor 1	0.0539944	0.0287641
ENSBTAG00000000212	rnaseq	Factor 1	0.113794	0.0606209
ENSBTAG00000000289	rnaseq	Factor 1	0.0884389	0.0471135
ENSBTAG00000000377	rnaseq	Factor 1	1.27852	0.681096
ENSBTAG00000000400	rnaseq	Factor 1	0.206911	0.110226
ENSBTAG00000000462	rnaseq	Factor 1	-0.0543023	0.0289281
ENSBTAG00000000484	rnaseq	Factor 1	0.0448817	0.0239095
ENSBTAG00000000500	rnaseq	Factor 1	-0.0425181	0.0226504
ENSBTAG00000000575	rnaseq	Factor 1	-0.0118433	0.00630919
ENSBTAG00000000619	rnaseq	Factor 1	0.286716	0.15274
ENSBTAG00000000620	rnaseq	Factor 1	-0.0121776	0.00648728
ENSBTAG00000000621	rnaseq	Factor 1	0.0192467	0.0102532
ENSBTAG00000000671	rnaseq	Factor 1	0.583919	0.311067
ENSBTAG00000000672	rnaseq	Factor 1	0.0285569	0.0152129
ENSBTAG00000000690	rnaseq	Factor 1	0.026908	0.0143345
ENSBTAG00000000700	rnaseq	Factor 1	-0.0087827	0.00467875
ENSBTAG00000000746	rnaseq	Factor 1	0.602319	0.32087
ENSBTAG00000000749	rnaseq	Factor 1	-0.00371782	0.00198057
ENSBTAG00000000871	rnaseq	Factor 1	-0.00578028	0.00307929
ENSBTAG00000000918	rnaseq	Factor 1	-0.00371349	0.00197826
ENSBTAG00000000928	rnaseq	Factor 1	0.477518	0.254385
ENSBTAG00000000961	rnaseq	Factor 1	-0.0357039	0.0190203
ENSBTAG00000000965	rnaseq	Factor 1	-0.00376471	0.00200555
ENSBTAG00000001007	rnaseq	Factor 1	0.0997573	0.053143
ENSBTAG00000001032	rnaseq	Factor 1	-0.592797	0.315797
ENSBTAG00000001043	rnaseq	Factor 1	0.0723866	0.038562
ENSBTAG00000001051	rnaseq	Factor 1	0.920497	0.49037
ENSBTAG00000001123	rnaseq	Factor 1	0.0515224	0.0274472
ENSBTAG00000001164	rnaseq	Factor 1	0.0114555	0.0061026
ENSBTAG00000001188	rnaseq	Factor 1	0.0080364	0.00428118
ENSBTAG00000001199	rnaseq	Factor 1	-0.0395743	0.0210821
ENSBTAG00000001320	rnaseq	Factor 1	-0.0285167	0.0151915
ENSBTAG00000001504	rnaseq	Factor 1	-0.0196108	0.0104471
ENSBTAG00000001511	rnaseq	Factor 1	0.7746	0.412647
ENSBTAG00000001514	rnaseq	Factor 1	0.00355929	0.00189612
ENSBTAG00000001598	rnaseq	Factor 1	0.0190338	0.0101398
ENSBTAG00000001627	rnaseq	Factor 1	0.0367964	0.0196023
ENSBTAG00000001647	rnaseq	Factor 1	0.0145156	0.00773277
ENSBTAG00000001660	rnaseq	Factor 1	-0.00123568	0.000658275
ENSBTAG00000001706	rnaseq	Factor 1	0.00164833	0.000878104
ENSBTAG00000001765	rnaseq	Factor 1	0.0288614	0.0153751
ENSBTAG00000001823	rnaseq	Factor 1	0.0359198	0.0191353
ENSBTAG00000001835	rnaseq	Factor 1	0.0787578	0.0419561
ENSBTAG00000001918	rnaseq	Factor 1	-0.0567687	0.030242
ENSBTAG00000001952	rnaseq	Factor 1	0.0454144	0.0241933
ENSBTAG00000001969	rnaseq	Factor 1	0.0467118	0.0248845
ENSBTAG00000002029	rnaseq	Factor 1	-0.0268341	0.0142952
ENSBTAG00000002087	rnaseq	Factor 1	0.0625514	0.0333226
ENSBTAG00000002089	rnaseq	Factor 1	-0.0125078	0.00666318
ENSBTAG00000002090	rnaseq	Factor 1	-0.0372625	0.0198506
ENSBTAG00000002123	rnaseq	Factor 1	-0.0264315	0.0140807
ENSBTAG00000002148	rnaseq	Factor 1	0.807066	0.429943
ENSBTAG00000002174	rnaseq	Factor 1	-0.0121627	0.00647936
ENSBTAG00000002178	rnaseq	Factor 1	0.104889	0.0558766
ENSBTAG00000002206	rnaseq	Factor 1	-0.0562394	0.02996
ENSBTAG00000002219	rnaseq	Factor 1	-0.0502334	0.0267605
ENSBTAG00000002233	rnaseq	Factor 1	1.09272	0.582117
ENSBTAG00000002257	rnaseq	Factor 1	0.0299941	0.0159786
ENSBTAG00000002302	rnaseq	Factor 1	0.258127	0.137511
ENSBTAG00000002317	rnaseq	Factor 1	0.00491323	0.00261739
ENSBTAG00000002344	rnaseq	Factor 1	-0.0164221	0.00874843
ENSBTAG00000002352	rnaseq	Factor 1	-0.00230128	0.00122595
ENSBTAG00000002455	rnaseq	Factor 1	0.639405	0.340626
ENSBTAG00000002526	rnaseq	Factor 1	-0.276697	0.147403
ENSBTAG00000002633	rnaseq	Factor 1	-0.142547	0.0759381
ENSBTAG00000002691	rnaseq	Factor 1	-0.0283993	0.015129
ENSBTAG00000002718	rnaseq	Factor 1	0.0157594	0.00839539
ENSBTAG00000002859	rnaseq	Factor 1	-0.452174	0.240884
ENSBTAG00000002978	rnaseq	Factor 1	0.0526362	0.0280405
ENSBTAG00000002996	rnaseq	Factor 1	1.11628	0.594671
ENSBTAG00000003045	rnaseq	Factor 1	0.0433566	0.0230971
ENSBTAG00000003126	rnaseq	Factor 1	0.0428796	0.022843
ENSBTAG00000003185	rnaseq	Factor 1	0.139681	0.0744115
ENSBTAG00000003239	rnaseq	Factor 1	0.00216265	0.0011521
ENSBTAG00000003278	rnaseq	Factor 1	-0.0157482	0.00838944
ENSBTAG00000003304	rnaseq	Factor 1	-0.0562916	0.0299879
ENSBTAG00000003319	rnaseq	Factor 1	0.0286996	0.0152889
ENSBTAG00000003332	rnaseq	Factor 1	0.0306612	0.0163339
ENSBTAG00000003353	rnaseq	Factor 1	0.812777	0.432985
ENSBTAG00000003394	rnaseq	Factor 1	0.00990683	0.0052776
ENSBTAG00000003414	rnaseq	Factor 1	-0.0513684	0.0273651
ENSBTAG00000003499	rnaseq	Factor 1	0.0575711	0.0306694
ENSBTAG00000003519	rnaseq	Factor 1	0.787891	0.419728
ENSBTAG00000003532	rnaseq	Factor 1	0.102012	0.0543442
ENSBTAG00000003598	rnaseq	Factor 1	0.483381	0.257508
ENSBTAG00000003658	rnaseq	Factor 1	0.0458353	0.0244175
ENSBTAG00000003669	rnaseq	Factor 1	0.903587	0.481362
ENSBTAG00000003682	rnaseq	Factor 1	0.0359541	0.0191536
ENSBTAG00000003684	rnaseq	Factor 1	0.00220372	0.00117397
ENSBTAG00000003692	rnaseq	Factor 1	0.163751	0.087234
ENSBTAG00000003693	rnaseq	Factor 1	-0.19932	0.106182
ENSBTAG00000003713	rnaseq	Factor 1	-0.0463422	0.0246876
ENSBTAG00000003727	rnaseq	Factor 1	0.0961468	0.0512196
ENSBTAG00000003798	rnaseq	Factor 1	-0.0866512	0.0461611
ENSBTAG00000003822	rnaseq	Factor 1	-0.0485204	0.025848
ENSBTAG00000003882	rnaseq	Factor 1	0.367443	0.195745
ENSBTAG00000003907	rnaseq	Factor 1	0.117929	0.0628234
ENSBTAG00000003944	rnaseq	Factor 1	0.580003	0.308981
ENSBTAG00000004019	rnaseq	Factor 1	-0.0809983	0.0431497
ENSBTAG00000004036	rnaseq	Factor 1	-0.0210164	0.0111959
ENSBTAG00000004059	rnaseq	Factor 1	0.422446	0.225047
ENSBTAG00000004150	rnaseq	Factor 1	0.791969	0.4219
ENSBTAG00000004225	rnaseq	Factor 1	-0.0282063	0.0150262
ENSBTAG00000004248	rnaseq	Factor 1	0.0151372	0.00806396
ENSBTAG00000004267	rnaseq	Factor 1	0.000537921	0.000286563
ENSBTAG00000004279	rnaseq	Factor 1	0.0722859	0.0385084
ENSBTAG00000004302	rnaseq	Factor 1	0.156696	0.0834755
ENSBTAG00000004375	rnaseq	Factor 1	-0.0579482	0.0308704
ENSBTAG00000004381	rnaseq	Factor 1	0.0301953	0.0160857
ENSBTAG00000004392	rnaseq	Factor 1	0.0482509	0.0257044
ENSBTAG00000004418	rnaseq	Factor 1	0.01237	0.00658979
ENSBTAG00000004423	rnaseq	Factor 1	-0.0168846	0.00899481
ENSBTAG00000004518	rnaseq	Factor 1	0.026902	0.0143313
ENSBTAG00000004554	rnaseq	Factor 1	0.0662573	0.0352968
ENSBTAG00000004608	rnaseq	Factor 1	0.112184	0.0597628
ENSBTAG00000004639	rnaseq	Factor 1	0.0188961	0.0100664
ENSBTAG00000004739	rnaseq	Factor 1	0.158952	0.0846774
ENSBTAG00000004754	rnaseq	Factor 1	-0.00141769	0.000755238
ENSBTAG00000004781	rnaseq	Factor 1	-0.0226633	0.0120733
ENSBTAG00000004799	rnaseq	Factor 1	0.462102	0.246173
ENSBTAG00000004879	rnaseq	Factor 1	0.0656669	0.0349823
ENSBTAG00000004903	rnaseq	Factor 1	0.0720829	0.0384003
ENSBTAG00000004990	rnaseq	Factor 1	0.0253682	0.0135142
ENSBTAG00000005150	rnaseq	Factor 1	-0.25969	0.138343
ENSBTAG00000005235	rnaseq	Factor 1	0.0756536	0.0403025
ENSBTAG00000005238	rnaseq	Factor 1	0.0161166	0.00858567
ENSBTAG00000005312	rnaseq	Factor 1	-0.0155977	0.00830928
ENSBTAG00000005353	rnaseq	Factor 1	0.0172605	0.00919509
ENSBTAG00000005377	rnaseq	Factor 1	0.015052	0.00801857
ENSBTAG00000005469	rnaseq	Factor 1	-0.00628924	0.00335042
ENSBTAG00000005517	rnaseq	Factor 1	-0.0852883	0.0454351
ENSBTAG00000005533	rnaseq	Factor 1	-0.0637163	0.0339432
ENSBTAG00000005562	rnaseq	Factor 1	0.0587338	0.0312889
ENSBTAG00000005589	rnaseq	Factor 1	0.149386	0.0795815
ENSBTAG00000005668	rnaseq	Factor 1	0.801877	0.427179
ENSBTAG00000005730	rnaseq	Factor 1	0.420457	0.223987
ENSBTAG00000005738	rnaseq	Factor 1	-0.128514	0.0684627
ENSBTAG00000005741	rnaseq	Factor 1	0.00653737	0.00348261
ENSBTAG00000005784	rnaseq	Factor 1	0.023278	0.0124007
ENSBTAG00000005796	rnaseq	Factor 1	0.046914	0.0249922
ENSBTAG00000005797	rnaseq	Factor 1	-0.0140504	0.007485
ENSBTAG00000005843	rnaseq	Factor 1	0.0546635	0.0291205
ENSBTAG00000005958	rnaseq	Factor 1	0.479586	0.255487
ENSBTAG00000005968	rnaseq	Factor 1	0.0212477	0.0113192
ENSBTAG00000006016	rnaseq	Factor 1	0.11373	0.0605866
ENSBTAG00000006024	rnaseq	Factor 1	-0.37606	0.200336
ENSBTAG00000006037	rnaseq	Factor 1	0.0544755	0.0290204
ENSBTAG00000006156	rnaseq	Factor 1	0.791109	0.421442
ENSBTAG00000006176	rnaseq	Factor 1	0.0187544	0.00999092
ENSBTAG00000006188	rnaseq	Factor 1	0.0222177	0.0118359
ENSBTAG00000006221	rnaseq	Factor 1	1.18807	0.63291
ENSBTAG00000006328	rnaseq	Factor 1	0.0176066	0.00937946
ENSBTAG00000006343	rnaseq	Factor 1	1.63454	0.870757
ENSBTAG00000006354	rnaseq	Factor 1	1.11386	0.593378
ENSBTAG00000006383	rnaseq	Factor 1	-0.177919	0.0947816
ENSBTAG00000006491	rnaseq	Factor 1	0.322506	0.171806
ENSBTAG00000006505	rnaseq	Factor 1	1.11848	0.595842
ENSBTAG00000006523	rnaseq	Factor 1	0.974085	0.518918
ENSBTAG00000006570	rnaseq	Factor 1	0.0807988	0.0430434
ENSBTAG00000006593	rnaseq	Factor 1	0.024592	0.0131007
ENSBTAG00000006608	rnaseq	Factor 1	0.742744	0.395677
ENSBTAG00000006685	rnaseq	Factor 1	0.574488	0.306043
ENSBTAG00000006694	rnaseq	Factor 1	0.151833	0.0808847
ENSBTAG00000006734	rnaseq	Factor 1	-0.0394362	0.0210086
ENSBTAG00000006739	rnaseq	Factor 1	0.192656	0.102632
ENSBTAG00000006752	rnaseq	Factor 1	0.587691	0.313077
ENSBTAG00000006806	rnaseq	Factor 1	0.172667	0.0919839
ENSBTAG00000006807	rnaseq	Factor 1	0.12038	0.0641292
ENSBTAG00000006811	rnaseq	Factor 1	0.00302693	0.00161252
ENSBTAG00000006823	rnaseq	Factor 1	0.0763812	0.0406901
ENSBTAG00000006877	rnaseq	Factor 1	-0.00898624	0.00478718
ENSBTAG00000006896	rnaseq	Factor 1	0.594557	0.316734
ENSBTAG00000006899	rnaseq	Factor 1	-0.0208872	0.0111271
ENSBTAG00000006921	rnaseq	Factor 1	0.800032	0.426196
ENSBTAG00000006958	rnaseq	Factor 1	-0.175396	0.0934374
ENSBTAG00000006966	rnaseq	Factor 1	-0.188845	0.100602
ENSBTAG00000006999	rnaseq	Factor 1	1.13577	0.605053
ENSBTAG00000007039	rnaseq	Factor 1	-0.00482786	0.00257192
ENSBTAG00000007047	rnaseq	Factor 1	0.0408239	0.0217478
ENSBTAG00000007065	rnaseq	Factor 1	-0.0632331	0.0336857
ENSBTAG00000007071	rnaseq	Factor 1	0.0522731	0.0278471
ENSBTAG00000007103	rnaseq	Factor 1	-0.00996127	0.0053066
ENSBTAG00000007105	rnaseq	Factor 1	0.060338	0.0321434
ENSBTAG00000007144	rnaseq	Factor 1	0.222142	0.11834
ENSBTAG00000007145	rnaseq	Factor 1	0.0739043	0.0393705
ENSBTAG00000007204	rnaseq	Factor 1	0.0280168	0.0149252
ENSBTAG00000007206	rnaseq	Factor 1	0.419924	0.223703
ENSBTAG00000007223	rnaseq	Factor 1	-0.0538464	0.0286852
ENSBTAG00000007239	rnaseq	Factor 1	1.0833	0.577102
ENSBTAG00000007298	rnaseq	Factor 1	-0.0108645	0.00578779
ENSBTAG00000007362	rnaseq	Factor 1	0.00310591	0.00165459
ENSBTAG00000007379	rnaseq	Factor 1	0.00635361	0.00338472
ENSBTAG00000007394	rnaseq	Factor 1	-0.245427	0.130745
ENSBTAG00000007436	rnaseq	Factor 1	0.0385548	0.020539
ENSBTAG00000007449	rnaseq	Factor 1	-0.0574522	0.0306061
ENSBTAG00000007522	rnaseq	Factor 1	-0.0911873	0.0485776
ENSBTAG00000007583	rnaseq	Factor 1	0.217815	0.116035
ENSBTAG00000007588	rnaseq	Factor 1	-0.0345958	0.01843
ENSBTAG00000007659	rnaseq	Factor 1	0.20586	0.109666
ENSBTAG00000007740	rnaseq	Factor 1	-0.0140052	0.00746088
ENSBTAG00000007765	rnaseq	Factor 1	-0.0074764	0.00398285
ENSBTAG00000007777	rnaseq	Factor 1	-0.0582688	0.0310412
ENSBTAG00000007814	rnaseq	Factor 1	0.0793429	0.0422678
ENSBTAG00000007851	rnaseq	Factor 1	-0.151059	0.0804726
ENSBTAG00000007887	rnaseq	Factor 1	-0.0336444	0.0179232
ENSBTAG00000007901	rnaseq	Factor 1	1.26075	0.67163
ENSBTAG00000007904	rnaseq	Factor 1	0.158129	0.084239
ENSBTAG00000007958	rnaseq	Factor 1	0.158848	0.084622
ENSBTAG00000008004	rnaseq	Factor 1	0.267861	0.142696
ENSBTAG00000008023	rnaseq	Factor 1	-0.059813	0.0318638
ENSBTAG00000008039	rnaseq	Factor 1	-0.0292196	0.015566
ENSBTAG00000008057	rnaseq	Factor 1	0.054212	0.02888
ENSBTAG00000008124	rnaseq	Factor 1	0.732886	0.390425
ENSBTAG00000008173	rnaseq	Factor 1	-0.162846	0.0867517
ENSBTAG00000008318	rnaseq	Factor 1	0.0885348	0.0471646
ENSBTAG00000008331	rnaseq	Factor 1	0.00947355	0.00504678
ENSBTAG00000008353	rnaseq	Factor 1	0.52942	0.282035
ENSBTAG00000008362	rnaseq	Factor 1	0.131018	0.0697965
ENSBTAG00000008411	rnaseq	Factor 1	0.183448	0.0977273
ENSBTAG00000008417	rnaseq	Factor 1	0.0405942	0.0216255
ENSBTAG00000008420	rnaseq	Factor 1	0.0278232	0.0148221
ENSBTAG00000008428	rnaseq	Factor 1	1.00606	0.53595
ENSBTAG00000008442	rnaseq	Factor 1	0.0156707	0.00834814
ENSBTAG00000008497	rnaseq	Factor 1	0.112537	0.0599511
ENSBTAG00000008507	rnaseq	Factor 1	0.448147	0.238739
ENSBTAG00000008555	rnaseq	Factor 1	-0.330614	0.176126
ENSBTAG00000008592	rnaseq	Factor 1	0.66181	0.352561
ENSBTAG00000008611	rnaseq	Factor 1	-0.35703	0.190198
ENSBTAG00000008631	rnaseq	Factor 1	0.0886206	0.0472102
ENSBTAG00000008638	rnaseq	Factor 1	0.0758072	0.0403843
ENSBTAG00000008644	rnaseq	Factor 1	0.0216473	0.011532
ENSBTAG00000008645	rnaseq	Factor 1	0.224511	0.119602
ENSBTAG00000008648	rnaseq	Factor 1	0.619809	0.330187
ENSBTAG00000008674	rnaseq	Factor 1	-0.0960738	0.0511808
ENSBTAG00000008700	rnaseq	Factor 1	0.0427343	0.0227655
ENSBTAG00000008718	rnaseq	Factor 1	-0.0240248	0.0127985
ENSBTAG00000008752	rnaseq	Factor 1	0.0188924	0.0100644
ENSBTAG00000008764	rnaseq	Factor 1	-0.0506724	0.0269943
ENSBTAG00000008779	rnaseq	Factor 1	0.0510216	0.0271804
ENSBTAG00000008849	rnaseq	Factor 1	0.510343	0.271871
ENSBTAG00000008897	rnaseq	Factor 1	0.130909	0.0697381
ENSBTAG00000008939	rnaseq	Factor 1	0.0161201	0.00858757
ENSBTAG00000008951	rnaseq	Factor 1	1.53102	0.815608
ENSBTAG00000008978	rnaseq	Factor 1	-0.0122999	0.00655245
ENSBTAG00000009019	rnaseq	Factor 1	0.534755	0.284876
ENSBTAG00000009050	rnaseq	Factor 1	0.0085906	0.00457641
ENSBTAG00000009084	rnaseq	Factor 1	0.34968	0.186283
ENSBTAG00000009191	rnaseq	Factor 1	0.0123357	0.00657154
ENSBTAG00000009223	rnaseq	Factor 1	0.236419	0.125946
ENSBTAG00000009302	rnaseq	Factor 1	-0.0825263	0.0439637
ENSBTAG00000009338	rnaseq	Factor 1	0.0371377	0.0197841
ENSBTAG00000009357	rnaseq	Factor 1	-0.0877106	0.0467255
ENSBTAG00000009389	rnaseq	Factor 1	-0.0222983	0.0118788
ENSBTAG00000009391	rnaseq	Factor 1	0.0910382	0.0484982
ENSBTAG00000009405	rnaseq	Factor 1	0.0197974	0.0105466
ENSBTAG00000009419	rnaseq	Factor 1	0.123046	0.0655494
ENSBTAG00000009426	rnaseq	Factor 1	-0.0686114	0.0365509
ENSBTAG00000009447	rnaseq	Factor 1	0.0101849	0.00542572
ENSBTAG00000009493	rnaseq	Factor 1	0.425971	0.226925
ENSBTAG00000009495	rnaseq	Factor 1	0.0487969	0.0259952
ENSBTAG00000009515	rnaseq	Factor 1	-0.0272671	0.0145258
ENSBTAG00000009654	rnaseq	Factor 1	0.0822734	0.043829
ENSBTAG00000009674	rnaseq	Factor 1	-0.029117	0.0155113
ENSBTAG00000009715	rnaseq	Factor 1	-0.0476814	0.025401
ENSBTAG00000009749	rnaseq	Factor 1	-0.0314199	0.0167381
ENSBTAG00000009773	rnaseq	Factor 1	1.32474	0.705719
ENSBTAG00000009863	rnaseq	Factor 1	-0.0377387	0.0201043
ENSBTAG00000009876	rnaseq	Factor 1	0.00239735	0.00127713
ENSBTAG00000009964	rnaseq	Factor 1	0.0897385	0.0478058
ENSBTAG00000009985	rnaseq	Factor 1	-0.0450786	0.0240144
ENSBTAG00000010007	rnaseq	Factor 1	0.835783	0.445241
ENSBTAG00000010026	rnaseq	Factor 1	-0.0572947	0.0305222
ENSBTAG00000010029	rnaseq	Factor 1	-0.0392942	0.0209329
ENSBTAG00000010065	rnaseq	Factor 1	0.7487	0.39885
ENSBTAG00000010120	rnaseq	Factor 1	-0.0791747	0.0421782
ENSBTAG00000010170	rnaseq	Factor 1	-0.0622435	0.0331585
ENSBTAG00000010191	rnaseq	Factor 1	0.251031	0.13373
ENSBTAG00000010227	rnaseq	Factor 1	0.00428679	0.00228367
ENSBTAG00000010273	rnaseq	Factor 1	1.15461	0.61509
ENSBTAG00000010293	rnaseq	Factor 1	0.00822128	0.00437967
ENSBTAG00000010299	rnaseq	Factor 1	0.0316724	0.0168726
ENSBTAG00000010311	rnaseq	Factor 1	-0.0273402	0.0145648
ENSBTAG00000010328	rnaseq	Factor 1	0.668205	0.355968
ENSBTAG00000010350	rnaseq	Factor 1	0.156639	0.083445
ENSBTAG00000010386	rnaseq	Factor 1	0.0333826	0.0177837
ENSBTAG00000010439	rnaseq	Factor 1	0.0807154	0.042999
ENSBTAG00000010444	rnaseq	Factor 1	-0.0765224	0.0407653
ENSBTAG00000010464	rnaseq	Factor 1	0.624327	0.332594
ENSBTAG00000010498	rnaseq	Factor 1	0.536221	0.285658
ENSBTAG00000010615	rnaseq	Factor 1	-0.0482739	0.0257166
ENSBTAG00000010662	rnaseq	Factor 1	0.617487	0.32895
ENSBTAG00000010670	rnaseq	Factor 1	0.0107672	0.00573594
ENSBTAG00000010677	rnaseq	Factor 1	-0.00261611	0.00139366
ENSBTAG00000010737	rnaseq	Factor 1	0.142605	0.0759689
ENSBTAG00000010777	rnaseq	Factor 1	0.30208	0.160925
ENSBTAG00000010837	rnaseq	Factor 1	0.0417873	0.0222611
ENSBTAG00000010890	rnaseq	Factor 1	-0.0168519	0.00897741
ENSBTAG00000010947	rnaseq	Factor 1	-0.0239203	0.0127429
ENSBTAG00000010986	rnaseq	Factor 1	-0.00758874	0.0040427
ENSBTAG00000011037	rnaseq	Factor 1	0.603733	0.321623
ENSBTAG00000011043	rnaseq	Factor 1	0.125297	0.0667486
ENSBTAG00000011068	rnaseq	Factor 1	0.126364	0.0673172
ENSBTAG00000011079	rnaseq	Factor 1	0.00473392	0.00252187
ENSBTAG00000011106	rnaseq	Factor 1	-0.189084	0.10073
ENSBTAG00000011147	rnaseq	Factor 1	0.0863572	0.0460045
ENSBTAG00000011190	rnaseq	Factor 1	0.0597252	0.031817
ENSBTAG00000011237	rnaseq	Factor 1	-0.0269091	0.0143351
ENSBTAG00000011246	rnaseq	Factor 1	0.0374881	0.0199708
ENSBTAG00000011311	rnaseq	Factor 1	0.0649553	0.0346032
ENSBTAG00000011337	rnaseq	Factor 1	0.440702	0.234772
ENSBTAG00000011463	rnaseq	Factor 1	0.0206061	0.0109773
ENSBTAG00000011588	rnaseq	Factor 1	0.0281617	0.0150024
ENSBTAG00000011624	rnaseq	Factor 1	0.00792659	0.00422268
ENSBTAG00000011634	rnaseq	Factor 1	0.0410649	0.0218763
ENSBTAG00000011677	rnaseq	Factor 1	0.821308	0.43753
ENSBTAG00000011684	rnaseq	Factor 1	0.1726	0.091948
ENSBTAG00000011731	rnaseq	Factor 1	0.0191911	0.0102236
ENSBTAG00000011779	rnaseq	Factor 1	0.0266665	0.0142059
ENSBTAG00000011842	rnaseq	Factor 1	-0.00993394	0.00529204
ENSBTAG00000011866	rnaseq	Factor 1	-0.00952199	0.00507259
ENSBTAG00000011871	rnaseq	Factor 1	-0.132689	0.0706864
ENSBTAG00000011879	rnaseq	Factor 1	-0.193754	0.103217
ENSBTAG00000011893	rnaseq	Factor 1	0.0657844	0.0350449
ENSBTAG00000011908	rnaseq	Factor 1	-0.00900425	0.00479677
ENSBTAG00000011914	rnaseq	Factor 1	-0.0728938	0.0388322
ENSBTAG00000011927	rnaseq	Factor 1	0.0202761	0.0108015
ENSBTAG00000011930	rnaseq	Factor 1	-0.04292	0.0228645
ENSBTAG00000011957	rnaseq	Factor 1	0.117847	0.0627796
ENSBTAG00000011975	rnaseq	Factor 1	0.264027	0.140654
ENSBTAG00000011988	rnaseq	Factor 1	0.101704	0.0541803
ENSBTAG00000012031	rnaseq	Factor 1	-0.0142759	0.00760509
ENSBTAG00000012087	rnaseq	Factor 1	0.106149	0.056548
ENSBTAG00000012152	rnaseq	Factor 1	-0.137138	0.0730566
ENSBTAG00000012252	rnaseq	Factor 1	0.602096	0.32075
ENSBTAG00000012273	rnaseq	Factor 1	0.0784944	0.0418158
ENSBTAG00000012280	rnaseq	Factor 1	0.174606	0.0930166
ENSBTAG00000012321	rnaseq	Factor 1	0.0377003	0.0200838
ENSBTAG00000012342	rnaseq	Factor 1	-0.250668	0.133536
ENSBTAG00000012374	rnaseq	Factor 1	-0.0687492	0.0366243
ENSBTAG00000012456	rnaseq	Factor 1	0.709749	0.3781
ENSBTAG00000012507	rnaseq	Factor 1	0.662224	0.352782
ENSBTAG00000012538	rnaseq	Factor 1	0.0398448	0.0212262
ENSBTAG00000012541	rnaseq	Factor 1	-0.0115326	0.00614366
ENSBTAG00000012600	rnaseq	Factor 1	-0.0331949	0.0176837
ENSBTAG00000012638	rnaseq	Factor 1	0.964761	0.513951
ENSBTAG00000012640	rnaseq	Factor 1	1.10437	0.588323
ENSBTAG00000012656	rnaseq	Factor 1	0.0730006	0.0388891
ENSBTAG00000012667	rnaseq	Factor 1	0.0312866	0.0166671
ENSBTAG00000012698	rnaseq	Factor 1	0.0843319	0.0449255
ENSBTAG00000012715	rnaseq	Factor 1	-0.0237709	0.0126633
ENSBTAG00000012722	rnaseq	Factor 1	0.93064	0.495774
ENSBTAG00000012723	rnaseq	Factor 1	-0.184265	0.0981622
ENSBTAG00000012729	rnaseq	Factor 1	-0.10034	0.0534535
ENSBTAG00000012745	rnaseq	Factor 1	-0.031411	0.0167334
ENSBTAG00000012844	rnaseq	Factor 1	0.00213717	0.00113852
ENSBTAG00000012856	rnaseq	Factor 1	-0.0348412	0.0185607
ENSBTAG00000012868	rnaseq	Factor 1	-0.0473603	0.02523
ENSBTAG00000012937	rnaseq	Factor 1	0.0355601	0.0189437
ENSBTAG00000012944	rnaseq	Factor 1	0.407531	0.217101
ENSBTAG00000013036	rnaseq	Factor 1	0.0790595	0.0421168
ENSBTAG00000013045	rnaseq	Factor 1	-0.0569241	0.0303248
ENSBTAG00000013047	rnaseq	Factor 1	-0.00832492	0.00443488
ENSBTAG00000013069	rnaseq	Factor 1	-0.0930768	0.0495842
ENSBTAG00000013095	rnaseq	Factor 1	0.0622281	0.0331504
ENSBTAG00000013120	rnaseq	Factor 1	0.0658224	0.0350651
ENSBTAG00000013197	rnaseq	Factor 1	-0.0391897	0.0208773
ENSBTAG00000013201	rnaseq	Factor 1	0.926883	0.493772
ENSBTAG00000013205	rnaseq	Factor 1	0.874136	0.465673
ENSBTAG00000013239	rnaseq	Factor 1	0.066113	0.0352199
ENSBTAG00000013256	rnaseq	Factor 1	0.0114794	0.00611534
ENSBTAG00000013290	rnaseq	Factor 1	0.878656	0.468081
ENSBTAG00000013300	rnaseq	Factor 1	-0.0545913	0.0290821
ENSBTAG00000013421	rnaseq	Factor 1	-0.0482057	0.0256803
ENSBTAG00000013439	rnaseq	Factor 1	0.00816205	0.00434811
ENSBTAG00000013451	rnaseq	Factor 1	-0.216464	0.115316
ENSBTAG00000013507	rnaseq	Factor 1	0.0757013	0.0403278
ENSBTAG00000013555	rnaseq	Factor 1	0.798748	0.425512
ENSBTAG00000013588	rnaseq	Factor 1	-0.029933	0.015946
ENSBTAG00000013589	rnaseq	Factor 1	0.0950012	0.0506094
ENSBTAG00000013607	rnaseq	Factor 1	0.0733911	0.0390971
ENSBTAG00000013653	rnaseq	Factor 1	-0.00570489	0.00303913
ENSBTAG00000013677	rnaseq	Factor 1	0.0139501	0.00743153
ENSBTAG00000013685	rnaseq	Factor 1	0.245989	0.131044
ENSBTAG00000013706	rnaseq	Factor 1	1.04133	0.554741
ENSBTAG00000013720	rnaseq	Factor 1	0.212385	0.113142
ENSBTAG00000013723	rnaseq	Factor 1	-0.110862	0.0590585
ENSBTAG00000013761	rnaseq	Factor 1	-0.289534	0.154241
ENSBTAG00000013831	rnaseq	Factor 1	0.101328	0.0539799
ENSBTAG00000013854	rnaseq	Factor 1	0.0451067	0.0240294
ENSBTAG00000013873	rnaseq	Factor 1	0.0295509	0.0157425
ENSBTAG00000014058	rnaseq	Factor 1	-0.0160698	0.00856077
ENSBTAG00000014064	rnaseq	Factor 1	-0.0515594	0.0274669
ENSBTAG00000014069	rnaseq	Factor 1	0.705065	0.375604
ENSBTAG00000014103	rnaseq	Factor 1	0.0631497	0.0336413
ENSBTAG00000014122	rnaseq	Factor 1	0.822982	0.438422
ENSBTAG00000014129	rnaseq	Factor 1	0.0857498	0.0456809
ENSBTAG00000014153	rnaseq	Factor 1	0.0861657	0.0459025
ENSBTAG00000014204	rnaseq	Factor 1	0.043603	0.0232283
ENSBTAG00000014205	rnaseq	Factor 1	-0.0117304	0.00624903
ENSBTAG00000014220	rnaseq	Factor 1	0.0139178	0.00741436
ENSBTAG00000014227	rnaseq	Factor 1	0.107058	0.0570321
ENSBTAG00000014267	rnaseq	Factor 1	0.554881	0.295598
ENSBTAG00000014269	rnaseq	Factor 1	0.631935	0.336646
ENSBTAG00000014288	rnaseq	Factor 1	0.13933	0.0742243
ENSBTAG00000014296	rnaseq	Factor 1	0.0398051	0.0212051
ENSBTAG00000014357	rnaseq	Factor 1	0.00666708	0.00355171
ENSBTAG00000014376	rnaseq	Factor 1	0.0549903	0.0292946
ENSBTAG00000014421	rnaseq	Factor 1	0.103188	0.0549704
ENSBTAG00000014424	rnaseq	Factor 1	0.0584378	0.0311312
ENSBTAG00000014465	rnaseq	Factor 1	0.16386	0.0872922
ENSBTAG00000014548	rnaseq	Factor 1	0.652038	0.347356
ENSBTAG00000014549	rnaseq	Factor 1	0.00888366	0.00473253
ENSBTAG00000014567	rnaseq	Factor 1	0.406383	0.21649
ENSBTAG00000014612	rnaseq	Factor 1	0.0119951	0.00639007
ENSBTAG00000014643	rnaseq	Factor 1	-0.0719787	0.0383447
ENSBTAG00000014665	rnaseq	Factor 1	0.494205	0.263274
ENSBTAG00000014677	rnaseq	Factor 1	-0.0404808	0.021565
ENSBTAG00000014680	rnaseq	Factor 1	0.00778505	0.00414728
ENSBTAG00000014733	rnaseq	Factor 1	-0.0518379	0.0276152
ENSBTAG00000014746	rnaseq	Factor 1	-0.0184502	0.00982888
ENSBTAG00000014831	rnaseq	Factor 1	-0.0656638	0.0349806
ENSBTAG00000014834	rnaseq	Factor 1	-0.395278	0.210574
ENSBTAG00000014916	rnaseq	Factor 1	-0.140362	0.0747742
ENSBTAG00000015016	rnaseq	Factor 1	-0.00928065	0.00494402
ENSBTAG00000015027	rnaseq	Factor 1	-0.0444188	0.0236629
ENSBTAG00000015032	rnaseq	Factor 1	0.651269	0.346946
ENSBTAG00000015065	rnaseq	Factor 1	-0.0735999	0.0392084
ENSBTAG00000015084	rnaseq	Factor 1	0.0536301	0.02857
ENSBTAG00000015086	rnaseq	Factor 1	0.0167843	0.00894141
ENSBTAG00000015095	rnaseq	Factor 1	0.00505378	0.00269227
ENSBTAG00000015105	rnaseq	Factor 1	0.0463949	0.0247156
ENSBTAG00000015106	rnaseq	Factor 1	0.154176	0.0821332
ENSBTAG00000015109	rnaseq	Factor 1	-0.111163	0.0592189
ENSBTAG00000015117	rnaseq	Factor 1	-0.0567698	0.0302426
ENSBTAG00000015129	rnaseq	Factor 1	0.076355	0.0406761
ENSBTAG00000015163	rnaseq	Factor 1	0.0735608	0.0391875
ENSBTAG00000015171	rnaseq	Factor 1	0.0161093	0.0085818
ENSBTAG00000015192	rnaseq	Factor 1	0.0444506	0.0236798
ENSBTAG00000015214	rnaseq	Factor 1	0.00149906	0.000798582
ENSBTAG00000015224	rnaseq	Factor 1	-0.0709118	0.0377764
ENSBTAG00000015229	rnaseq	Factor 1	-0.0559955	0.0298301
ENSBTAG00000015294	rnaseq	Factor 1	-0.0574814	0.0306217
ENSBTAG00000015312	rnaseq	Factor 1	0.55541	0.29588
ENSBTAG00000015376	rnaseq	Factor 1	0.00263101	0.0014016
ENSBTAG00000015415	rnaseq	Factor 1	-0.0176203	0.00938676
ENSBTAG00000015462	rnaseq	Factor 1	0.0339945	0.0181096
ENSBTAG00000015485	rnaseq	Factor 1	0.0110827	0.00590403
ENSBTAG00000015487	rnaseq	Factor 1	0.0443078	0.0236038
ENSBTAG00000015520	rnaseq	Factor 1	0.62816	0.334636
ENSBTAG00000015592	rnaseq	Factor 1	0.987199	0.525904
ENSBTAG00000015650	rnaseq	Factor 1	-0.277796	0.147989
ENSBTAG00000015798	rnaseq	Factor 1	0.0100431	0.00535022
ENSBTAG00000015854	rnaseq	Factor 1	0.115938	0.0617628
ENSBTAG00000015894	rnaseq	Factor 1	0.0142909	0.00761311
ENSBTAG00000015907	rnaseq	Factor 1	0.0127688	0.00680224
ENSBTAG00000015915	rnaseq	Factor 1	0.0846045	0.0450708
ENSBTAG00000015949	rnaseq	Factor 1	-0.00570894	0.00304129
ENSBTAG00000016048	rnaseq	Factor 1	0.0199334	0.010619
ENSBTAG00000016121	rnaseq	Factor 1	0.144057	0.0767425
ENSBTAG00000016139	rnaseq	Factor 1	0.52087	0.277479
ENSBTAG00000016156	rnaseq	Factor 1	0.0252999	0.0134778
ENSBTAG00000016204	rnaseq	Factor 1	0.644897	0.343552
ENSBTAG00000016229	rnaseq	Factor 1	0.249249	0.132781
ENSBTAG00000016257	rnaseq	Factor 1	-0.077577	0.0413271
ENSBTAG00000016294	rnaseq	Factor 1	-0.0701787	0.0373858
ENSBTAG00000016312	rnaseq	Factor 1	0.034257	0.0182495
ENSBTAG00000016335	rnaseq	Factor 1	0.00835442	0.00445059
ENSBTAG00000016337	rnaseq	Factor 1	-0.0100658	0.0053623
ENSBTAG00000016384	rnaseq	Factor 1	0.0746997	0.0397943
ENSBTAG00000016477	rnaseq	Factor 1	0.781534	0.416342
ENSBTAG00000016514	rnaseq	Factor 1	-0.0140422	0.0074806
ENSBTAG00000016519	rnaseq	Factor 1	0.0187063	0.00996529
ENSBTAG00000016528	rnaseq	Factor 1	-0.0163979	0.00873557
ENSBTAG00000016568	rnaseq	Factor 1	-0.0134139	0.00714588
ENSBTAG00000016606	rnaseq	Factor 1	0.0665373	0.035446
ENSBTAG00000016663	rnaseq	Factor 1	0.0726108	0.0386815
ENSBTAG00000016684	rnaseq	Factor 1	-0.0694066	0.0369745
ENSBTAG00000016729	rnaseq	Factor 1	-0.0118928	0.00633557
ENSBTAG00000016762	rnaseq	Factor 1	-0.210019	0.111882
ENSBTAG00000016782	rnaseq	Factor 1	-0.0558707	0.0297636
ENSBTAG00000016785	rnaseq	Factor 1	-0.0061217	0.00326117
ENSBTAG00000017060	rnaseq	Factor 1	0.10673	0.0568575
ENSBTAG00000017199	rnaseq	Factor 1	-0.0231762	0.0123465
ENSBTAG00000017209	rnaseq	Factor 1	-0.0151957	0.00809508
ENSBTAG00000017219	rnaseq	Factor 1	-0.0378077	0.0201411
ENSBTAG00000017240	rnaseq	Factor 1	0.00125274	0.000667366
ENSBTAG00000017251	rnaseq	Factor 1	0.842226	0.448673
ENSBTAG00000017252	rnaseq	Factor 1	-0.000488663	0.000260322
ENSBTAG00000017280	rnaseq	Factor 1	-0.00779374	0.00415191
ENSBTAG00000017306	rnaseq	Factor 1	0.0883991	0.0470922
ENSBTAG00000017348	rnaseq	Factor 1	-0.0120662	0.00642794
ENSBTAG00000017408	rnaseq	Factor 1	0.0493886	0.0263105
ENSBTAG00000017409	rnaseq	Factor 1	0.0524075	0.0279187
ENSBTAG00000017411	rnaseq	Factor 1	-0.0189132	0.0100755
ENSBTAG00000017436	rnaseq	Factor 1	0.0435769	0.0232144
ENSBTAG00000017440	rnaseq	Factor 1	-0.058805	0.0313268
ENSBTAG00000017457	rnaseq	Factor 1	0.0698008	0.0371845
ENSBTAG00000017466	rnaseq	Factor 1	-0.010767	0.00573585
ENSBTAG00000017549	rnaseq	Factor 1	0.0125789	0.00670107
ENSBTAG00000017593	rnaseq	Factor 1	0.737852	0.393071
ENSBTAG00000017785	rnaseq	Factor 1	-0.0235029	0.0125206
ENSBTAG00000017824	rnaseq	Factor 1	0.0165179	0.00879948
ENSBTAG00000017827	rnaseq	Factor 1	0.0947604	0.0504811
ENSBTAG00000017837	rnaseq	Factor 1	0.101487	0.0540643
ENSBTAG00000017847	rnaseq	Factor 1	0.0397609	0.0211816
ENSBTAG00000017946	rnaseq	Factor 1	-0.0206482	0.0109998
ENSBTAG00000017969	rnaseq	Factor 1	0.942301	0.501986
ENSBTAG00000018012	rnaseq	Factor 1	0.02191	0.011672
ENSBTAG00000018071	rnaseq	Factor 1	0.0690554	0.0367874
ENSBTAG00000018101	rnaseq	Factor 1	0.501256	0.267031
ENSBTAG00000018108	rnaseq	Factor 1	0.131582	0.0700967
ENSBTAG00000018134	rnaseq	Factor 1	0.751432	0.400306
ENSBTAG00000018152	rnaseq	Factor 1	0.107394	0.0572115
ENSBTAG00000018167	rnaseq	Factor 1	-0.0351819	0.0187422
ENSBTAG00000018186	rnaseq	Factor 1	0.734208	0.39113
ENSBTAG00000018214	rnaseq	Factor 1	0.0319937	0.0170438
ENSBTAG00000018223	rnaseq	Factor 1	0.879383	0.468468
ENSBTAG00000018234	rnaseq	Factor 1	-0.00432119	0.002302
ENSBTAG00000018245	rnaseq	Factor 1	0.00530441	0.00282578
ENSBTAG00000018280	rnaseq	Factor 1	1.15647	0.616076
ENSBTAG00000018292	rnaseq	Factor 1	0.0994377	0.0529728
ENSBTAG00000018297	rnaseq	Factor 1	0.0278264	0.0148238
ENSBTAG00000018310	rnaseq	Factor 1	0.0164219	0.0087483
ENSBTAG00000018315	rnaseq	Factor 1	-0.0224288	0.0119483
ENSBTAG00000018358	rnaseq	Factor 1	0.0113851	0.0060651
ENSBTAG00000018398	rnaseq	Factor 1	-0.0232173	0.0123684
ENSBTAG00000018413	rnaseq	Factor 1	0.11453	0.0610126
ENSBTAG00000018445	rnaseq	Factor 1	0.072941	0.0388574
ENSBTAG00000018452	rnaseq	Factor 1	0.0123807	0.00659549
ENSBTAG00000018545	rnaseq	Factor 1	0.00139289	0.000742026
ENSBTAG00000018566	rnaseq	Factor 1	0.0119626	0.00637274
ENSBTAG00000018713	rnaseq	Factor 1	0.0207329	0.0110449
ENSBTAG00000018795	rnaseq	Factor 1	-0.0887296	0.0472683
ENSBTAG00000018843	rnaseq	Factor 1	0.0472138	0.0251519
ENSBTAG00000018862	rnaseq	Factor 1	0.642589	0.342322
ENSBTAG00000018959	rnaseq	Factor 1	0.183623	0.09782
ENSBTAG00000018969	rnaseq	Factor 1	-0.0913668	0.0486732
ENSBTAG00000018971	rnaseq	Factor 1	-0.10051	0.0535438
ENSBTAG00000018989	rnaseq	Factor 1	-0.00103915	0.000553582
ENSBTAG00000018996	rnaseq	Factor 1	-0.0440334	0.0234576
ENSBTAG00000018999	rnaseq	Factor 1	0.0651702	0.0347177
ENSBTAG00000019049	rnaseq	Factor 1	0.748839	0.398924
ENSBTAG00000019051	rnaseq	Factor 1	-0.0363664	0.0193732
ENSBTAG00000019094	rnaseq	Factor 1	-0.0576769	0.0307258
ENSBTAG00000019130	rnaseq	Factor 1	0.0381842	0.0203416
ENSBTAG00000019152	rnaseq	Factor 1	0.0123075	0.00655649
ENSBTAG00000019217	rnaseq	Factor 1	-0.0321064	0.0171038
ENSBTAG00000019219	rnaseq	Factor 1	0.0111358	0.00593232
ENSBTAG00000019289	rnaseq	Factor 1	0.438268	0.233476
ENSBTAG00000019290	rnaseq	Factor 1	0.0513081	0.027333
ENSBTAG00000019297	rnaseq	Factor 1	-0.0428251	0.0228139
ENSBTAG00000019325	rnaseq	Factor 1	-0.0263992	0.0140635
ENSBTAG00000019330	rnaseq	Factor 1	1.10151	0.586799
ENSBTAG00000019347	rnaseq	Factor 1	-0.39212	0.208891
ENSBTAG00000019385	rnaseq	Factor 1	-0.204785	0.109094
ENSBTAG00000019453	rnaseq	Factor 1	-0.138444	0.0737522
ENSBTAG00000019517	rnaseq	Factor 1	0.639935	0.340908
ENSBTAG00000019526	rnaseq	Factor 1	0.0718361	0.0382688
ENSBTAG00000019532	rnaseq	Factor 1	0.0846495	0.0450947
ENSBTAG00000019567	rnaseq	Factor 1	0.614243	0.327221
ENSBTAG00000019627	rnaseq	Factor 1	1.31252	0.699209
ENSBTAG00000019633	rnaseq	Factor 1	0.0111052	0.00591598
ENSBTAG00000019669	rnaseq	Factor 1	0.999707	0.532567
ENSBTAG00000019686	rnaseq	Factor 1	0.0561336	0.0299037
ENSBTAG00000019714	rnaseq	Factor 1	0.0339279	0.0180742
ENSBTAG00000019871	rnaseq	Factor 1	-0.0637714	0.0339725
ENSBTAG00000019876	rnaseq	Factor 1	0.065885	0.0350985
ENSBTAG00000019997	rnaseq	Factor 1	-0.0135047	0.00719428
ENSBTAG00000020000	rnaseq	Factor 1	0.235216	0.125305
ENSBTAG00000020032	rnaseq	Factor 1	-0.0136937	0.00729493
ENSBTAG00000020074	rnaseq	Factor 1	0.0113219	0.00603146
ENSBTAG00000020078	rnaseq	Factor 1	0.0255542	0.0136133
ENSBTAG00000020190	rnaseq	Factor 1	0.441406	0.235147
ENSBTAG00000020219	rnaseq	Factor 1	0.00284061	0.00151326
ENSBTAG00000020257	rnaseq	Factor 1	0.931524	0.496245
ENSBTAG00000020261	rnaseq	Factor 1	0.525517	0.279955
ENSBTAG00000020319	rnaseq	Factor 1	0.348462	0.185634
ENSBTAG00000020366	rnaseq	Factor 1	0.0157046	0.0083662
ENSBTAG00000020397	rnaseq	Factor 1	-0.0236296	0.012588
ENSBTAG00000020430	rnaseq	Factor 1	0.680138	0.362325
ENSBTAG00000020441	rnaseq	Factor 1	-0.0505573	0.026933
ENSBTAG00000020446	rnaseq	Factor 1	-0.01699	0.00905094
ENSBTAG00000020515	rnaseq	Factor 1	0.403439	0.214922
ENSBTAG00000020530	rnaseq	Factor 1	-0.0356356	0.0189839
ENSBTAG00000020551	rnaseq	Factor 1	0.0420983	0.0224268
ENSBTAG00000020563	rnaseq	Factor 1	-0.0482524	0.0257052
ENSBTAG00000020566	rnaseq	Factor 1	-0.0424443	0.022611
ENSBTAG00000020580	rnaseq	Factor 1	1.13781	0.60614
ENSBTAG00000020613	rnaseq	Factor 1	0.0341148	0.0181738
ENSBTAG00000020629	rnaseq	Factor 1	-0.0314827	0.0167716
ENSBTAG00000020644	rnaseq	Factor 1	0.0238044	0.0126811
ENSBTAG00000020671	rnaseq	Factor 1	-0.00759815	0.00404771
ENSBTAG00000020729	rnaseq	Factor 1	0.0350792	0.0186875
ENSBTAG00000020759	rnaseq	Factor 1	0.457488	0.243714
ENSBTAG00000020780	rnaseq	Factor 1	0.529447	0.282049
ENSBTAG00000020892	rnaseq	Factor 1	0.745212	0.396992
ENSBTAG00000020940	rnaseq	Factor 1	0.183102	0.0975427
ENSBTAG00000021008	rnaseq	Factor 1	-0.277616	0.147892
ENSBTAG00000021050	rnaseq	Factor 1	0.0169588	0.00903434
ENSBTAG00000021115	rnaseq	Factor 1	0.0394129	0.0209962
ENSBTAG00000021187	rnaseq	Factor 1	0.0619149	0.0329835
ENSBTAG00000021195	rnaseq	Factor 1	-0.0191408	0.0101968
ENSBTAG00000021215	rnaseq	Factor 1	0.0395155	0.0210508
ENSBTAG00000021240	rnaseq	Factor 1	1.05725	0.563224
ENSBTAG00000021248	rnaseq	Factor 1	0.0134015	0.00713928
ENSBTAG00000021251	rnaseq	Factor 1	0.037852	0.0201647
ENSBTAG00000021257	rnaseq	Factor 1	0.0152134	0.00810453
ENSBTAG00000021374	rnaseq	Factor 1	0.0126102	0.00671775
ENSBTAG00000021407	rnaseq	Factor 1	0.0191301	0.010191
ENSBTAG00000021471	rnaseq	Factor 1	0.0426874	0.0227406
ENSBTAG00000021482	rnaseq	Factor 1	0.122909	0.0654767
ENSBTAG00000021484	rnaseq	Factor 1	0.0443496	0.0236261
ENSBTAG00000021485	rnaseq	Factor 1	-0.0443447	0.0236234
ENSBTAG00000021491	rnaseq	Factor 1	0.12672	0.0675069
ENSBTAG00000021604	rnaseq	Factor 1	-0.0174231	0.0092817
ENSBTAG00000021675	rnaseq	Factor 1	-0.0717168	0.0382052
ENSBTAG00000021699	rnaseq	Factor 1	0.0249345	0.0132832
ENSBTAG00000021723	rnaseq	Factor 1	-0.0533382	0.0284145
ENSBTAG00000021725	rnaseq	Factor 1	0.0124753	0.00664589
ENSBTAG00000021741	rnaseq	Factor 1	0.173875	0.0926272
ENSBTAG00000021818	rnaseq	Factor 1	0.247285	0.131735
ENSBTAG00000021838	rnaseq	Factor 1	0.0182136	0.00970282
ENSBTAG00000021846	rnaseq	Factor 1	0.518038	0.275971
ENSBTAG00000021855	rnaseq	Factor 1	0.0381911	0.0203453
ENSBTAG00000021935	rnaseq	Factor 1	0.0172522	0.00919064
ENSBTAG00000021939	rnaseq	Factor 1	0.00874632	0.00465937
ENSBTAG00000021972	rnaseq	Factor 1	-0.0169365	0.00902245
ENSBTAG00000021978	rnaseq	Factor 1	0.460572	0.245357
ENSBTAG00000021993	rnaseq	Factor 1	-0.584627	0.311444
ENSBTAG00000022588	rnaseq	Factor 1	0.0174424	0.00929198
ENSBTAG00000022715	rnaseq	Factor 1	1.50256	0.800447
ENSBTAG00000022762	rnaseq	Factor 1	-0.0359853	0.0191702
ENSBTAG00000022783	rnaseq	Factor 1	-0.0201914	0.0107564
ENSBTAG00000022837	rnaseq	Factor 1	0.318895	0.169883
ENSBTAG00000022890	rnaseq	Factor 1	0.185801	0.0989808
ENSBTAG00000022927	rnaseq	Factor 1	0.0159876	0.00851697
ENSBTAG00000022960	rnaseq	Factor 1	0.0389565	0.020753
ENSBTAG00000023073	rnaseq	Factor 1	0.324357	0.172792
ENSBTAG00000023146	rnaseq	Factor 1	-0.0634677	0.0338107
ENSBTAG00000023648	rnaseq	Factor 1	0.805756	0.429245
ENSBTAG00000023806	rnaseq	Factor 1	-0.0101225	0.00539249
ENSBTAG00000023920	rnaseq	Factor 1	0.0538063	0.0286639
ENSBTAG00000024058	rnaseq	Factor 1	-0.00730754	0.0038929
ENSBTAG00000024091	rnaseq	Factor 1	0.0040541	0.00215971
ENSBTAG00000024340	rnaseq	Factor 1	-0.00332845	0.00177314
ENSBTAG00000024632	rnaseq	Factor 1	0.0916756	0.0488377
ENSBTAG00000024801	rnaseq	Factor 1	0.0249627	0.0132982
ENSBTAG00000024995	rnaseq	Factor 1	0.111913	0.0596186
ENSBTAG00000025071	rnaseq	Factor 1	0.00762266	0.00406077
ENSBTAG00000025200	rnaseq	Factor 1	0.0131125	0.00698532
ENSBTAG00000025320	rnaseq	Factor 1	0.0343659	0.0183075
ENSBTAG00000025413	rnaseq	Factor 1	0.0532302	0.028357
ENSBTAG00000025522	rnaseq	Factor 1	-0.0308536	0.0164364
ENSBTAG00000025667	rnaseq	Factor 1	-0.0545231	0.0290457
ENSBTAG00000025848	rnaseq	Factor 1	-0.242511	0.129191
ENSBTAG00000025893	rnaseq	Factor 1	0.0607343	0.0323546
ENSBTAG00000026004	rnaseq	Factor 1	0.00664304	0.0035389
ENSBTAG00000026309	rnaseq	Factor 1	-0.139786	0.0744675
ENSBTAG00000026684	rnaseq	Factor 1	-0.0245918	0.0131006
ENSBTAG00000026796	rnaseq	Factor 1	0.182747	0.0973534
ENSBTAG00000026880	rnaseq	Factor 1	0.0695784	0.037066
ENSBTAG00000027064	rnaseq	Factor 1	0.515387	0.274559
ENSBTAG00000027205	rnaseq	Factor 1	0.0710445	0.037847
ENSBTAG00000027434	rnaseq	Factor 1	0.0769769	0.0410074
ENSBTAG00000027867	rnaseq	Factor 1	0.0211233	0.0112529
ENSBTAG00000030255	rnaseq	Factor 1	-0.184932	0.0985175
ENSBTAG00000030393	rnaseq	Factor 1	0.064937	0.0345935
ENSBTAG00000030484	rnaseq	Factor 1	0.0219483	0.0116924
ENSBTAG00000030499	rnaseq	Factor 1	0.0834727	0.0444679
ENSBTAG00000030519	rnaseq	Factor 1	0.218538	0.116421
ENSBTAG00000030542	rnaseq	Factor 1	0.177205	0.0944012
ENSBTAG00000030548	rnaseq	Factor 1	0.205516	0.109483
ENSBTAG00000030555	rnaseq	Factor 1	0.110303	0.058761
ENSBTAG00000030559	rnaseq	Factor 1	0.130743	0.0696496
ENSBTAG00000030652	rnaseq	Factor 1	-0.0257703	0.0137284
ENSBTAG00000030675	rnaseq	Factor 1	0.0552561	0.0294362
ENSBTAG00000030881	rnaseq	Factor 1	0.0262058	0.0139605
ENSBTAG00000030962	rnaseq	Factor 1	-0.0455815	0.0242823
ENSBTAG00000031150	rnaseq	Factor 1	-0.00254668	0.00135668
ENSBTAG00000031299	rnaseq	Factor 1	-0.0224651	0.0119677
ENSBTAG00000031332	rnaseq	Factor 1	0.442973	0.235982
ENSBTAG00000031340	rnaseq	Factor 1	0.0796355	0.0424237
ENSBTAG00000031362	rnaseq	Factor 1	-0.00751005	0.00400078
ENSBTAG00000031497	rnaseq	Factor 1	0.0626807	0.0333915
ENSBTAG00000031503	rnaseq	Factor 1	0.0040346	0.00214933
ENSBTAG00000031647	rnaseq	Factor 1	1.63197	0.869388
ENSBTAG00000031832	rnaseq	Factor 1	-0.0537074	0.0286112
ENSBTAG00000031950	rnaseq	Factor 1	1.09843	0.58516
ENSBTAG00000031981	rnaseq	Factor 1	-0.00237357	0.00126446
ENSBTAG00000032068	rnaseq	Factor 1	0.802065	0.427279
ENSBTAG00000032077	rnaseq	Factor 1	0.0407341	0.0217
ENSBTAG00000032092	rnaseq	Factor 1	-0.013145	0.00700267
ENSBTAG00000032301	rnaseq	Factor 1	-0.0221502	0.0117999
ENSBTAG00000032730	rnaseq	Factor 1	-0.00450687	0.00240092
ENSBTAG00000032821	rnaseq	Factor 1	-0.0653201	0.0347975
ENSBTAG00000032902	rnaseq	Factor 1	-0.0179854	0.00958127
ENSBTAG00000032996	rnaseq	Factor 1	0.408469	0.217601
ENSBTAG00000033010	rnaseq	Factor 1	-0.0630964	0.0336129
ENSBTAG00000033056	rnaseq	Factor 1	0.0307875	0.0164012
ENSBTAG00000033076	rnaseq	Factor 1	0.672597	0.358308
ENSBTAG00000033180	rnaseq	Factor 1	-0.0388203	0.0206805
ENSBTAG00000033225	rnaseq	Factor 1	0.0274317	0.0146135
ENSBTAG00000033423	rnaseq	Factor 1	-0.000160625	8.55685e-05
ENSBTAG00000033535	rnaseq	Factor 1	0.0161891	0.00862434
ENSBTAG00000033543	rnaseq	Factor 1	-0.00919735	0.00489964
ENSBTAG00000033554	rnaseq	Factor 1	-0.0103153	0.00549519
ENSBTAG00000033727	rnaseq	Factor 1	0.348337	0.185567
ENSBTAG00000033740	rnaseq	Factor 1	-0.0688337	0.0366693
ENSBTAG00000033759	rnaseq	Factor 1	0.0468188	0.0249415
ENSBTAG00000034154	rnaseq	Factor 1	-0.0127246	0.00677872
ENSBTAG00000034402	rnaseq	Factor 1	0.461121	0.24565
ENSBTAG00000034441	rnaseq	Factor 1	0.0194308	0.0103512
ENSBTAG00000034869	rnaseq	Factor 1	0.280689	0.14953
ENSBTAG00000035064	rnaseq	Factor 1	0.0382602	0.0203821
ENSBTAG00000035081	rnaseq	Factor 1	0.737113	0.392677
ENSBTAG00000035171	rnaseq	Factor 1	0.0868199	0.046251
ENSBTAG00000035182	rnaseq	Factor 1	0.0296779	0.0158101
ENSBTAG00000035230	rnaseq	Factor 1	-0.0181235	0.00965483
ENSBTAG00000035244	rnaseq	Factor 1	-0.0348926	0.0185881
ENSBTAG00000037553	rnaseq	Factor 1	0.219859	0.117124
ENSBTAG00000037560	rnaseq	Factor 1	0.173247	0.0922928
ENSBTAG00000037616	rnaseq	Factor 1	0.0104529	0.00556848
ENSBTAG00000037638	rnaseq	Factor 1	0.0607394	0.0323573
ENSBTAG00000037665	rnaseq	Factor 1	0.105869	0.056399
ENSBTAG00000037768	rnaseq	Factor 1	-0.0538091	0.0286653
ENSBTAG00000037907	rnaseq	Factor 1	0.0190919	0.0101707
ENSBTAG00000037941	rnaseq	Factor 1	-0.0208714	0.0111187
ENSBTAG00000038033	rnaseq	Factor 1	0.0997603	0.0531446
ENSBTAG00000038181	rnaseq	Factor 1	-0.0232508	0.0123862
ENSBTAG00000038333	rnaseq	Factor 1	0.00355586	0.00189429
ENSBTAG00000038381	rnaseq	Factor 1	0.46913	0.249917
ENSBTAG00000038384	rnaseq	Factor 1	0.247432	0.131813
ENSBTAG00000038386	rnaseq	Factor 1	0.0841915	0.0448508
ENSBTAG00000038600	rnaseq	Factor 1	0.16145	0.086008
ENSBTAG00000038659	rnaseq	Factor 1	-0.00310546	0.00165435
ENSBTAG00000038733	rnaseq	Factor 1	0.0234062	0.012469
ENSBTAG00000038739	rnaseq	Factor 1	-0.0127015	0.0067664
ENSBTAG00000038759	rnaseq	Factor 1	0.134198	0.0714901
ENSBTAG00000039037	rnaseq	Factor 1	1.80431	0.961199
ENSBTAG00000039105	rnaseq	Factor 1	0.0417862	0.0222605
ENSBTAG00000039425	rnaseq	Factor 1	0.153338	0.0816867
ENSBTAG00000039522	rnaseq	Factor 1	0.18418	0.0981171
ENSBTAG00000039556	rnaseq	Factor 1	0.774485	0.412586
ENSBTAG00000039594	rnaseq	Factor 1	-0.0143381	0.00763822
ENSBTAG00000039602	rnaseq	Factor 1	0.0505835	0.026947
ENSBTAG00000039644	rnaseq	Factor 1	0.143702	0.0765537
ENSBTAG00000039657	rnaseq	Factor 1	0.535109	0.285065
ENSBTAG00000039718	rnaseq	Factor 1	0.124529	0.0663396
ENSBTAG00000039839	rnaseq	Factor 1	0.0167283	0.00891153
ENSBTAG00000039973	rnaseq	Factor 1	-0.0191285	0.0101902
ENSBTAG00000040019	rnaseq	Factor 1	0.0730873	0.0389353
ENSBTAG00000040190	rnaseq	Factor 1	0.45049	0.239987
ENSBTAG00000040229	rnaseq	Factor 1	0.0915163	0.0487529
ENSBTAG00000040244	rnaseq	Factor 1	-0.0879834	0.0468708
ENSBTAG00000040253	rnaseq	Factor 1	0.0705115	0.0375631
ENSBTAG00000040602	rnaseq	Factor 1	-0.0521332	0.0277726
ENSBTAG00000042217	rnaseq	Factor 1	0.0243015	0.012946
ENSBTAG00000043000	rnaseq	Factor 1	-0.0429722	0.0228923
ENSBTAG00000043394	rnaseq	Factor 1	-0.00774301	0.00412488
ENSBTAG00000043432	rnaseq	Factor 1	0.00652527	0.00347616
ENSBTAG00000043461	rnaseq	Factor 1	-0.0211848	0.0112856
ENSBTAG00000043578	rnaseq	Factor 1	0.0164097	0.00874181
ENSBTAG00000043870	rnaseq	Factor 1	0.0198319	0.0105649
ENSBTAG00000043956	rnaseq	Factor 1	-0.199156	0.106095
ENSBTAG00000043972	rnaseq	Factor 1	-0.0329663	0.0175619
ENSBTAG00000043974	rnaseq	Factor 1	0.122441	0.0652272
ENSBTAG00000043990	rnaseq	Factor 1	0.0491359	0.0261758
ENSBTAG00000044001	rnaseq	Factor 1	0.0246341	0.0131232
ENSBTAG00000044003	rnaseq	Factor 1	-0.0672692	0.0358359
ENSBTAG00000044062	rnaseq	Factor 1	0.0384289	0.020472
ENSBTAG00000044068	rnaseq	Factor 1	0.029539	0.0157361
ENSBTAG00000044111	rnaseq	Factor 1	0.0200836	0.010699
ENSBTAG00000044181	rnaseq	Factor 1	0.0112554	0.00599602
ENSBTAG00000044194	rnaseq	Factor 1	0.702483	0.374229
ENSBTAG00000044279	rnaseq	Factor 1	-0.00367817	0.00195945
ENSBTAG00000044419	rnaseq	Factor 1	0.0654759	0.0348805
ENSBTAG00000045531	rnaseq	Factor 1	0.124172	0.0661491
ENSBTAG00000045628	rnaseq	Factor 1	-0.094236	0.0502017
ENSBTAG00000045633	rnaseq	Factor 1	-0.0124345	0.00662413
ENSBTAG00000045824	rnaseq	Factor 1	0.00742391	0.00395489
ENSBTAG00000045880	rnaseq	Factor 1	0.674645	0.359399
ENSBTAG00000046015	rnaseq	Factor 1	0.0634152	0.0337828
ENSBTAG00000046033	rnaseq	Factor 1	-0.0138693	0.00738848
ENSBTAG00000046075	rnaseq	Factor 1	0.113217	0.0603135
ENSBTAG00000046124	rnaseq	Factor 1	0.0150847	0.00803595
ENSBTAG00000046152	rnaseq	Factor 1	1.0398	0.553927
ENSBTAG00000046158	rnaseq	Factor 1	1.35831	0.723605
ENSBTAG00000046295	rnaseq	Factor 1	-0.0132661	0.00706719
ENSBTAG00000046350	rnaseq	Factor 1	-0.0585229	0.0311765
ENSBTAG00000046374	rnaseq	Factor 1	-0.00852634	0.00454218
ENSBTAG00000046384	rnaseq	Factor 1	0.0474712	0.025289
ENSBTAG00000046413	rnaseq	Factor 1	0.0399514	0.0212831
ENSBTAG00000046481	rnaseq	Factor 1	-0.0246829	0.0131492
ENSBTAG00000046485	rnaseq	Factor 1	0.105005	0.0559386
ENSBTAG00000046533	rnaseq	Factor 1	0.719941	0.383529
ENSBTAG00000046573	rnaseq	Factor 1	-0.075888	0.0404273
ENSBTAG00000046587	rnaseq	Factor 1	-0.0426051	0.0226967
ENSBTAG00000046750	rnaseq	Factor 1	0.293004	0.15609
ENSBTAG00000046788	rnaseq	Factor 1	-0.0125779	0.00670055
ENSBTAG00000046875	rnaseq	Factor 1	0.378101	0.201423
ENSBTAG00000047024	rnaseq	Factor 1	0.0116227	0.0061917
ENSBTAG00000047149	rnaseq	Factor 1	-0.00587518	0.00312985
ENSBTAG00000047206	rnaseq	Factor 1	0.100971	0.0537893
ENSBTAG00000047213	rnaseq	Factor 1	-0.274761	0.146372
ENSBTAG00000047321	rnaseq	Factor 1	-0.00894331	0.00476431
ENSBTAG00000047338	rnaseq	Factor 1	0.571216	0.3043
ENSBTAG00000047362	rnaseq	Factor 1	-0.106246	0.0565996
ENSBTAG00000047499	rnaseq	Factor 1	0.00856596	0.00456328
ENSBTAG00000047543	rnaseq	Factor 1	-0.0463725	0.0247037
ENSBTAG00000047595	rnaseq	Factor 1	0.0195795	0.0104305
ENSBTAG00000047600	rnaseq	Factor 1	0.00797502	0.00424848
ENSBTAG00000047698	rnaseq	Factor 1	-0.0496795	0.0264654
ENSBTAG00000047743	rnaseq	Factor 1	0.0432425	0.0230363
ENSBTAG00000047756	rnaseq	Factor 1	0.0571221	0.0304303
ENSBTAG00000047872	rnaseq	Factor 1	0.0232043	0.0123615
[truncated: 28,913 more rows]

## Sheet: S5-DIABLO features weight
Table S5: DIABLO features weight
[truncated: 8,197 more rows]

## Sheet: S6-MOFA (u.p.) features weight
Table S6: MOFA (unsupervised pref.) features weight
[truncated: 205,096+ more rows]

[truncated: 5 more sheets: S7-sPLS samples score, S8-sO2PLS samples score, S9-MOFA samples score, S10-DIABLO samples score, S11-MOFA (u.p.) samples score]
